# Supplementary material for: An Integrated Study of Ramie (Boehmeria nivea), and Its Wild, Cultivated, and Feral Forms
Source: Ecol Evol. 2025 Mar 20;15(3):e71126. doi: 10.1002/ece3.71126 (PMC11925647; doi:10.1002/ece3.71126)
Supplement: Supplementary file 1 — Tables S1‐S13. [file ECE3-15-e71126-s001.xlsx]

## Sheet: Table S1
Table S1. The geographical locations of Boehmeria nivea in China (new data).
Individuals	Variety	Source	Country	Province	Decimal latitude (ºN)	Decimal longitude (ºE)
51-16	B. nivea var. nivea	Cultivated	China	Chongqing	28.9882	105.888
65-2	B. nivea var. nivea	Cultivated	China	Guangxi	24.7752	110.479
65-4	B. nivea var. nivea	Cultivated	China	Guangxi	24.6924	108.98
66-13	B. nivea var. nivea	Cultivated	China	Guangxi	25.1563	109.3
66-14	B. nivea var. nivea	Cultivated	China	Guangxi	24.9977	109.257
66-2	B. nivea var. nivea	Cultivated	China	Chongqing	31.3711	109.534
66-4	B. nivea var. nivea	Cultivated	China	Chongqing	31.2707	109.562
66-6	B. nivea var. nivea	Cultivated	China	Chongqing	31.4872	108.98
66-8	B. nivea var. nivea	Cultivated	China	Chongqing	31.4861	108.979
66-9	B. nivea var. nivea	Cultivated	China	Guangxi	24.78	110.484
67-1	B. nivea var. nivea	Cultivated	China	Fujian	25.1864	116.697
67-12	B. nivea var. nivea	Cultivated	China	Yunnan	23.2355	104.096
67-14	B. nivea var. nivea	Cultivated	China	Chongqing	32.0973	108.61
67-15	B. nivea var. nivea	Cultivated	China	Chongqing	31.4201	109.816
67-4	B. nivea var. nivea	Cultivated	China	Hubei	29.9773	115.113
67-7	B. nivea var. nivea	Cultivated	China	Fujian	26.6301	118.164
B30	B. nivea var. nivea	Feral	China	Fujian	27.6278	117.98
B334	B. nivea var. nivea	Cultivated	China	Jiangsu	32.0706	118.853
B338	B. nivea var. nivea	Cultivated	China	Shandong	35.5851	116.887
B363	B. nivea var. tenacissima	Cultivated	China	Fujian	27.8813	118.804
B377	B. nivea var. nivea	Cultivated	China	Fujian	26.793	117.81
GNB04	B. nivea var. nivea	Feral	China	Guizhou	25.348	107.814
JGG07	B. nivea var. nivea	Feral	China	Jiangxi	26.0242	116.32
JGN01	B. nivea var. nivea	Feral	China	Jiangxi	26.5644	114.167
S10-10D	B. nivea var. nivea	Cultivated	China	Guangxi	24.6443	110.661
S10-12D	B. nivea var. nivea	Cultivated	China	Guizhou	25.859	107.563
S10-13D	B. nivea var. nivea	Cultivated	China	Hunan	28.2969	113.053
S10-17F	B. nivea var. nivea	Cultivated	China	Chongqing	29.3785	107.318
S10-19D	B. nivea var. nivea	Cultivated	China	Jiangxi	29.0056	116.703
S10-21D	B. nivea var. nivea	Cultivated	China	Hubei	30.295	109.479
S10-22D	B. nivea var. nivea	Cultivated	China	Hunan	32.1684	115.655
S10-25D	B. nivea var. nivea	Cultivated	China	Hunan	28.2278	112.939
S10-26D	B. nivea var. nivea	Cultivated	China	Hunan	28.844	112.355
S10-27D	B. nivea var. nivea	Cultivated	China	Zhejiang	29.1403	121.031
S10-28D	B. nivea var. nivea	Cultivated	China	Hainan	18.6391	109.703
S10-29D	B. nivea var. nivea	Cultivated	China	Guangxi	22.1537	107.984
S10-31F	B. nivea var. nivea	Cultivated	China	Jiangxi	26.4702	116.009
S10-33D	B. nivea var. nivea	Cultivated	China	Guangxi	21.741	107.678
S10-35D	B. nivea var. nivea	Cultivated	China	Jiangxi	28.3407	114.969
S10-37D	B. nivea var. nivea	Cultivated	China	Guizhou	28.8626	107.613
S10-41D	B. nivea var. nivea	Cultivated	China	Hubei	29.7278	113.556
S10-43F	B. nivea var. nivea	Cultivated	China	Guangxi	24.7707	105.344
S10-47D	B. nivea var. nivea	Cultivated	China	Hubei	30.6021	109.722
S10-5D	B. nivea var. nivea	Cultivated	China	Guizhou	25.8225	107.323
S10-8D	B. nivea var. nivea	Cultivated	China	Guizhou	25.4254	106.752
S10-9F	B. nivea var. nivea	Cultivated	China	Jiangxi	27.3181	115.442
S11-10D	B. nivea var. nivea	Cultivated	China	Yunnan	22.7797	103.226
S11-11D	B. nivea var. nivea	Cultivated	China	Hunan	25.5877	112.369
S11-13D	B. nivea var. nivea	Cultivated	China	Guizhou	26.0221	106.452
S11-14D	B. nivea var. nivea	Cultivated	China	Guangxi	24.4889	110.395
S11-16D	B. nivea var. nivea	Cultivated	China	Sichuan	31.196	107.512
S11-17D	B. nivea var. nivea	Cultivated	China	Jiangxi	27.0264	114.909
S11-19D	B. nivea var. nivea	Cultivated	China	Jiangxi	28.4392	117.783
S11-20D	B. nivea var. nivea	Cultivated	China	Jiangxi	26.3269	116.354
S11-21D	B. nivea var. nivea	Cultivated	China	Guizhou	25.7511	106.084
S11-22D	B. nivea var. nivea	Cultivated	China	Jiangxi	25.3862	114.923
S11-23D	B. nivea var. nivea	Cultivated	China	Hunan	29.1157	110.362
S11-29D	B. nivea var. nivea	Cultivated	China	Hubei	29.7101	115.264
S11-31D	B. nivea var. nivea	Cultivated	China	Jiangxi	27.7847	116.802
S11-33D	B. nivea var. nivea	Cultivated	China	Guangxi	25.2603	109.724
S11-34D	B. nivea var. nivea	Cultivated	China	Jiangxi	28.8126	118.353
S11-36D	B. nivea var. nivea	Cultivated	China	Guizhou	27.0633	103.845
S11-38D	B. nivea var. nivea	Cultivated	China	Guangdong	25.2374	112.888
S11-39D	B. nivea var. nivea	Cultivated	China	Jiangxi	25.8608	115.012
S11-3D	B. nivea var. nivea	Cultivated	China	Sichuan	29.7024	107.388
S1-13D	B. nivea var. nivea	Cultivated	China	Chongqing	28.517	107.77
S11-41F	B. nivea var. nivea	Cultivated	China	Hunan	28.246	113.081
S11-42F	B. nivea var. nivea	Cultivated	China	Guizhou	26.9529	108.675
S11-43F	B. nivea var. nivea	Cultivated	China	Jiangxi	29.6766	115.681
S11-7D	B. nivea var. nivea	Cultivated	China	Jiangxi	27.8148	114.692
S1-17D	B. nivea var. nivea	Cultivated	China	Hunan	28.1758	113.086
S12-13F	B. nivea var. nivea	Cultivated	China	Sichuan	29.3392	104.778
S12-16F	B. nivea var. nivea	Cultivated	China	Yunnan	22.0001	100.772
S12-17F	B. nivea var. nivea	Cultivated	China	Yunnan	23.4371	104.672
S12-19F	B. nivea var. nivea	Cultivated	China	Guangxi	24.4851	108.637
S12-20F	B. nivea var. nivea	Cultivated	China	Jiangxi	25.6614	114.765
S12-21D	B. nivea var. nivea	Cultivated	China	Jiangxi	27.3928	114.62
S12-23D	B. nivea var. nivea	Cultivated	China	Jiangxi	27.6229	113.854
S12-24F	B. nivea var. nivea	Cultivated	China	Jiangxi	27.5549	116.236
S12-28F	B. nivea var. nivea	Cultivated	China	Hunan	28.2774	112.552
S12-29D	B. nivea var. nivea	Cultivated	China	Guangxi	24.6333	110.643
S12-2F	B. nivea var. nivea	Cultivated	China	Guizhou	26.2598	107.519
S12-31F	B. nivea var. nivea	Cultivated	China	Hunan	26.7266	110.631
S12-33F	B. nivea var. nivea	Cultivated	China	Sichuan	30.7361	107.204
S12-35F	B. nivea var. nivea	Cultivated	China	Jiangxi	27.8144	114.416
S12-37F	B. nivea var. nivea	Cultivated	China	Jiangxi	27.5684	116.638
S12-38F	B. nivea var. nivea	Cultivated	China	Hubei	23.3234	106.615
S12-39F	B. nivea var. nivea	Cultivated	China	Hunan	27.4433	109.685
S12-3D	B. nivea var. nivea	Cultivated	China	Jiangxi	27.8053	114.861
S12-41G	B. nivea var. nivea	Cultivated	China	Guizhou	26.5561	106.471
S12-42F	B. nivea var. nivea	Cultivated	China	Guangxi	24.7784	110.497
S12-43F	B. nivea var. nivea	Cultivated	China	Hunan	29.0052	109.848
S12-44D	B. nivea var. nivea	Cultivated	China	Jiangxi	27.2824	116.908
S12-46F	B. nivea var. nivea	Cultivated	China	Sichuan	28.6531	104.151
S12-5D	B. nivea var. nivea	Cultivated	China	Hunan	27.779	112.951
S12-7G	B. nivea var. nivea	Cultivated	China	Guizhou	26.9053	107.916
S13-10F	B. nivea var. nivea	Cultivated	China	Guangxi	25.6654	111.305
S13-11D	B. nivea var. nivea	Cultivated	China	Guizhou	25.8228	107.546
S13-13D	B. nivea var. nivea	Cultivated	China	Jiangxi	28.6925	115.815
S13-16G	B. nivea var. nivea	Cultivated	China	Guangxi	24.98	109.983
S13-19F	B. nivea var. nivea	Cultivated	China	Guizhou	26.4912	107.589
S13-24F	B. nivea var. nivea	Cultivated	China	Sichuan	28.69	104.533
S13-27D	B. nivea var. nivea	Cultivated	China	Guizhou	25.8588	107.561
S13-29F	B. nivea var. nivea	Cultivated	China	Guizhou	27.5138	108.223
S13-2F	B. nivea var. nivea	Cultivated	China	Guizhou	26.8564	104.279
S13-32D	B. nivea var. nivea	Cultivated	China	Yunnan	25.0205	98.491
S13-38F	B. nivea var. nivea	Cultivated	China	Guangxi	22.68	109.261
S13-3F	B. nivea var. nivea	Cultivated	China	Guizhou	25.9319	108.523
S13-40F	B. nivea var. nivea	Cultivated	China	Guizhou	25.7099	104.472
S13-41G	B. nivea var. nivea	Cultivated	China	Hunan	27.114	111.032
S13-42D	B. nivea var. nivea	Cultivated	China	Guangxi	23.375	110.915
S13-47D	B. nivea var. nivea	Cultivated	China	Chongqing	29.4702	105.351
S13-4F	B. nivea var. nivea	Cultivated	China	Jiangxi	28.3938	114.804
S13-7D	B. nivea var. nivea	Cultivated	China	Sichuan	29.1516	105.382
S13-8G	B. nivea var. nivea	Cultivated	China	Guizhou	27.8616	105.97
S14-10D	B. nivea var. nivea	Cultivated	China	Jiangxi	27.2298	115.135
S14-11D	B. nivea var. nivea	Cultivated	China	Hunan	25.9762	113.236
S14-12D	B. nivea var. nivea	Cultivated	China	Jiangxi	27.4281	115.831
S14-14D	B. nivea var. nivea	Cultivated	China	Jiangxi	29.2562	115.101
S14-16F	B. nivea var. nivea	Cultivated	China	Jiangxi	27.1276	113.961
S14-19F	B. nivea var. nivea	Cultivated	China	Guizhou	27.3409	108.36
S14-1D	B. nivea var. nivea	Cultivated	China	Guizhou	25.0919	104.896
S14-20D	B. nivea var. nivea	Cultivated	China	Hubei	30.5539	114.316
S14-21D	B. nivea var. nivea	Cultivated	China	Jiangxi	27.2186	116.525
S14-24D	B. nivea var. nivea	Cultivated	China	Jiangxi	28.3675	118.397
S14-25F	B. nivea var. nivea	Cultivated	China	Chongqing	29.3983	107.872
S14-26D	B. nivea var. nivea	Cultivated	China	Guizhou	26.7286	108.441
S14-28D	B. nivea var. nivea	Cultivated	China	Jiangxi	28.1061	114.446
S14-2D	B. nivea var. nivea	Cultivated	China	Hunan	26.1272	113.117
S14-36F	B. nivea var. nivea	Cultivated	China	Hunan	27.457	112.194
S14-37D	B. nivea var. nivea	Cultivated	China	Hubei	29.6652	109.14
S14-38D	B. nivea var. nivea	Cultivated	China	Guizhou	27.7254	106.927
S14-47F	B. nivea var. nivea	Cultivated	China	Chongqing	28.8635	108.158
S14-8D	B. nivea var. nivea	Cultivated	China	Jiangxi	29.6606	115.954
S14-9D	B. nivea var. nivea	Cultivated	China	Guizhou	28.549	108.499
S15-10F	B. nivea var. nivea	Cultivated	China	Guizhou	28.563	107.899
S15-11F	B. nivea var. nivea	Cultivated	China	Yunnan	23.8855	100.007
S15-17F	B. nivea var. nivea	Cultivated	China	Guizhou	24.9837	105.812
S15-19F	B. nivea var. nivea	Cultivated	China	Sichuan	30.8366	106.973
S15-20F	B. nivea var. nivea	Cultivated	China	Guangxi	23.134	106.418
S15-21G	B. nivea var. nivea	Cultivated	China	Sichuan	29.2083	103.949
S15-22F	B. nivea var. nivea	Cultivated	China	Sichuan	30.7708	105.935
S15-24G	B. nivea var. nivea	Cultivated	China	Guizhou	27.0633	103.845
S15-27F	B. nivea var. nivea	Cultivated	China	Guizhou	26.4956	106.661
S15-32G	B. nivea var. nivea	Cultivated	China	Guangxi	23.1659	107.696
S15-35D	B. nivea var. nivea	Cultivated	China	Henan	32.1172	113.928
S15-36F	B. nivea var. nivea	Cultivated	China	Sichuan	32.3464	106.829
S15-37F	B. nivea var. nivea	Cultivated	China	Shaanxi	32.687	108.95
S15-38F	B. nivea var. nivea	Cultivated	China	Sichuan	29.5796	103.677
S15-42F	B. nivea var. nivea	Cultivated	China	Yunnan	26.2199	104.104
S15-43F	B. nivea var. nivea	Cultivated	China	Guizhou	25.7843	104.953
S15-47F	B. nivea var. nivea	Cultivated	China	Sichuan	28.8115	105.831
S15-5F	B. nivea var. nivea	Cultivated	China	Yunnan	24.8797	102.833
S15-6D	B. nivea var. nivea	Cultivated	China	Sichuan	28.9567	103.902
S16-12F	B. nivea var. nivea	Cultivated	China	Guangxi	24.4045	111.569
S16-14D	B. nivea var. nivea	Cultivated	China	Yunnan	23.497	100.703
S16-19D	B. nivea var. nivea	Cultivated	China	Jiangxi	24.911	114.79
S16-1F	B. nivea var. nivea	Cultivated	China	Hunan	27.6927	111.664
S16-21F	B. nivea var. nivea	Cultivated	China	Guangxi	24.826	108.258
S16-23F	B. nivea var. nivea	Cultivated	China	Sichuan	29.351	106.724
S16-24D	B. nivea var. nivea	Cultivated	China	Hunan	26.4335	110.857
S16-25D	B. nivea var. nivea	Cultivated	China	Hunan	25.234	112.657
S16-27D	B. nivea var. nivea	Cultivated	China	Guizhou	26.4788	109.268
S16-32F	B. nivea var. nivea	Cultivated	China	Sichuan	29.578	104.243
S16-37D	B. nivea var. nivea	Cultivated	China	Guizhou	25.9437	105.619
S16-38D	B. nivea var. nivea	Cultivated	China	Jiangxi	28.8614	115.363
S16-40G	B. nivea var. nivea	Cultivated	China	Guizhou	25.1414	104.083
S16-41D	B. nivea var. nivea	Cultivated	China	Jiangxi	26.945	114.243
S16-44F	B. nivea var. nivea	Cultivated	China	Guizhou	26.5466	104.958
S16-47D	B. nivea var. nivea	Cultivated	China	Yunnan	23.0617	101.045
S16-4F	B. nivea var. nivea	Cultivated	China	Guizhou	26.5676	107.98
S16-6G	B. nivea var. nivea	Cultivated	China	Fujian	27.088	119.648
S16-7F	B. nivea var. nivea	Cultivated	China	Guizhou	26.8261	109.414
S16-9F	B. nivea var. nivea	Cultivated	China	Hunan	26.7094	113.269
S17-12D	B. nivea var. nivea	Cultivated	China	Sichuan	30.3494	106.296
S17-17D	B. nivea var. nivea	Cultivated	China	Hubei	29.7506	109.758
S17-18G	B. nivea var. nivea	Cultivated	China	Hubei	31.7445	110.676
S17-19D	B. nivea var. nivea	Cultivated	China	Chongqing	31.4806	108.679
S17-22D	B. nivea var. nivea	Cultivated	China	Chongqing	30.6953	107.733
S17-24D	B. nivea var. nivea	Cultivated	China	Sichuan	30.3346	106.93
S17-2D	B. nivea var. nivea	Cultivated	China	Hunan	28.181	113.085
S17-34D	B. nivea var. nivea	Cultivated	China	Sichuan	28.1559	105.445
S17-35D	B. nivea var. nivea	Cultivated	China	Sichuan	29.1579	107.099
S17-3D	B. nivea var. nivea	Cultivated	China	Sichuan	31.9118	107.245
S17-4F	B. nivea var. nivea	Cultivated	China	Hubei	29.7768	109.823
S17-6F	B. nivea var. nivea	Cultivated	China	Chongqing	29.9053	107.515
S17-7D	B. nivea var. nivea	Cultivated	China	Chongqing	29.356	105.927
S3-46D	B. nivea var. nivea	Cultivated	China	Hunan	28.8166	112.357
S8-37D	B. nivea var. nivea	Cultivated	China	Jiangxi	28.2099	116.818
S8-38D	B. nivea var. nivea	Cultivated	China	Guangxi	23.2199	104.571
S8-39D	B. nivea var. nivea	Cultivated	China	Shaanxi	32.2811	108.19
S8-41F	B. nivea var. nivea	Cultivated	China	Zhejiang	28.9269	118.599
S8-46D	B. nivea var. nivea	Cultivated	China	Sichuan	29.4445	104.418
S9-11D	B. nivea var. nivea	Cultivated	China	Hunan	29.8525	114.298
S9-1D	B. nivea var. nivea	Cultivated	China	Hunan	25.5692	111.944
S9-23D	B. nivea var. nivea	Cultivated	China	Sichuan	31.5605	107.104
S9-24D	B. nivea var. nivea	Cultivated	China	Guangxi	23.9737	109.705
S9-25D	B. nivea var. nivea	Cultivated	China	Hubei	29.8443	115.561
S9-27D	B. nivea var. nivea	Cultivated	China	Hunan	28.9055	111.97
S9-28G	B. nivea var. nivea	Cultivated	China	Jiangxi	28.2925	117.245
S9-33D	B. nivea var. nivea	Cultivated	China	Guizhou	27.7001	108.839
S9-36D	B. nivea var. nivea	Cultivated	China	Hunan	26.4224	112.86
S9-37D	B. nivea var. nivea	Cultivated	China	Shaanxi	32.8342	109.365
S9-38D	B. nivea var. nivea	Cultivated	China	Yunnan	23.6254	105.631
S9-7D	B. nivea var. nivea	Cultivated	China	Shaanxi	33.5322	109.882
XEN20	B. nivea var. nivea	Feral	China	Hubei	29.9945	109.411
Y1003	B. nivea var. nivea	Cultivated	China	Sichuan	32.2291	106.29
Y1006	B. nivea var. nivea	Cultivated	China	Sichuan	31.27	106.303
Y101	B. nivea var. nivea	Cultivated	China	Hunan	27.9484	109.598
Y103	B. nivea var. nivea	Cultivated	China	Hunan	28.2067	113.39
Y1049	B. nivea var. nivea	Cultivated	China	Chongqing	30.1003	107.956
Y1051	B. nivea var. nivea	Cultivated	China	Chongqing	29.4699	108.391
Y1056	B. nivea var. nivea	Cultivated	China	Sichuan	31.3539	107.727
Y1062	B. nivea var. nivea	Cultivated	China	Yunnan	23.7143	103.267
Y1135	B. nivea var. nivea	Cultivated	China	Hubei	29.4939	109.407
Y1152	B. nivea var. nivea	Cultivated	China	Hubei	31.0423	110.341
Y116	B. nivea var. nivea	Cultivated	China	Hunan	28.702	113.581
Y1167	B. nivea var. nivea	Cultivated	China	Hubei	30.291	108.937
Y1196	B. nivea var. nivea	Cultivated	China	Hubei	31.3481	110.747
Y1234	B. nivea var. nivea	Cultivated	China	Hubei	30.2262	115.436
Y1242	B. nivea var. nivea	Cultivated	China	Yunnan	27.3345	103.646
Y1244	B. nivea var. nivea	Cultivated	China	Yunnan	27.61	103.603
Y1245	B. nivea var. nivea	Cultivated	China	Yunnan	27.4415	104.874
Y126	B. nivea var. nivea	Cultivated	China	Hunan	27.7341	112.535
Y1295	B. nivea var. nivea	Cultivated	China	Hunan	26.4105	112.599
Y1325	B. nivea var. nivea	Cultivated	China	Sichuan	32.4428	105.758
Y1383	B. nivea var. nivea	Cultivated	China	Guizhou	24.9614	104.579
Y1428	B. nivea var. nivea	Cultivated	China	Guangxi	22.1402	107.077
Y1443	B. nivea var. nivea	Cultivated	China	Chongqing	31.0101	108.503
Y1483	B. nivea var. nivea	Cultivated	China	Guizhou	25.412	105.347
Y167	B. nivea var. nivea	Cultivated	China	Hubei	30.8258	110.978
Y21	B. nivea var. nivea	Cultivated	China	Guangxi	24.9991	107.174
Y276	B. nivea var. nivea	Cultivated	China	Yunnan	23.3962	103.365
Y287	B. nivea var. nivea	Cultivated	China	Yunnan	21.4594	101.565
Y30	B. nivea var. nivea	Cultivated	China	Hunan	26.9908	111.274
Y327	B. nivea var. nivea	Cultivated	China	Guizhou	28.1332	106.825
Y349	B. nivea var. nivea	Cultivated	China	Guizhou	27.0905	106.74
Y356	B. nivea var. nivea	Cultivated	China	Guizhou	25.4114	107.887
Y370	B. nivea var. nivea	Cultivated	China	Guizhou	26.0572	105.77
Y372	B. nivea var. nivea	Cultivated	China	Guizhou	27.9389	108.253
Y384	B. nivea var. nivea	Cultivated	China	Guizhou	26.2537	105.946
Y385	B. nivea var. nivea	Cultivated	China	Guizhou	26.669	108.32
Y402	B. nivea var. nivea	Cultivated	China	Guizhou	27.7083	105.949
Y405	B. nivea var. nivea	Cultivated	China	Guizhou	28.5501	107.444
Y416	B. nivea var. nivea	Cultivated	China	Guizhou	27.1416	105.613
Y434	B. nivea var. nivea	Cultivated	China	Guizhou	26.1984	107.789
Y495	B. nivea var. nivea	Cultivated	China	Jiangxi	29.2687	117.178
Y503	B. nivea var. nivea	Cultivated	China	Jiangxi	25.9518	115.415
Y512	B. nivea var. nivea	Cultivated	China	Jiangxi	29.0253	114.547
Y551	B. nivea var. nivea	Cultivated	China	Jiangxi	26.7899	114.909
Y569	B. nivea var. nivea	Cultivated	China	Guangxi	24.3475	106.562
Y583	B. nivea var. nivea	Cultivated	China	Guangxi	25.9554	110.125
Y602	B. nivea var. nivea	Cultivated	China	Guangxi	25.4097	110.326
Y676	B. nivea var. nivea	Cultivated	China	Guangdong	22.3543	110.947
Y787	B. nivea var. nivea	Cultivated	China	Hubei	29.8276	113.478
Y82	B. nivea var. nivea	Cultivated	China	Shaanxi	33.0765	106.953
Y864	B. nivea var. nivea	Cultivated	China	Sichuan	30.5129	105.416
Y870	B. nivea var. nivea	Cultivated	China	Sichuan	30.4739	106.642
Y882	B. nivea var. nivea	Cultivated	China	Sichuan	28.1642	104.512
Y893	B. nivea var. nivea	Cultivated	China	Sichuan	29.3395	105.288
Y904	B. nivea var. nivea	Cultivated	China	Sichuan	28.3036	105.236
Y905	B. nivea var. nivea	Cultivated	China	Sichuan	28.4388	104.709
Y919	B. nivea var. nivea	Cultivated	China	Sichuan	29.1802	104.975
Y964	B. nivea var. nivea	Cultivated	China	Sichuan	32.082	108.034
Y970	B. nivea var. nivea	Cultivated	China	Sichuan	31.8574	106.673
Y993	B. nivea var. nivea	Cultivated	China	Sichuan	29.5801	105.058
Z446	B. nivea var. nivea	Feral	China	Jiangxi	25.0293	114.303
Z470	B. nivea var. nivea	Cultivated	China	Hunan	27.9117	112.492
2021542	B. nivea var. nivea	Cultivated	China	Yunnan	22.6015	101.488
B348	B. nivea var. nivea	Cultivated	China	Shandong	37.1652	122.486
W100	B. nivea var. nivea	Cultivated	China	Guizhou	27.4984	108.204
LWB09	B. nivea var. nivea	Feral	China	Guangxi	25.5249	110.065
10685	B. nivea var. tenacissima	Feral	China	Zhejiang	30.3156	119.442
00494633	B. nivea var. nivea	Feral	China	Anhui	31.2231	117.965
00495003	B. nivea var. tenacissima	Feral	China	Guangdong	23.5483	113.586
00495010	B. nivea var. tenacissima	Feral	China	Guangdong	22.4832	113.421
00495014	B. nivea var. tenacissima	Feral	China	Guangdong	25.3309	113.883
66-10	B. nivea var. nivea	Cultivated	China	Guangxi	24.7845	110.479
66-11	B. nivea var. nivea	Cultivated	China	Guangxi	25.1857	110.423
66-15	B. nivea var. nivea	Cultivated	China	Guangxi	24.7012	109.144
66-5	B. nivea var. nivea	Cultivated	China	Chongqing	31.4166	109.8
67-2	B. nivea var. nivea	Cultivated	China	Fujian	26.6414	118.178
67-3	B. nivea var. nivea	Cultivated	China	Fujian	24.2652	116.962
67-9	B. nivea var. nivea	Cultivated	China	Fujian	27.7559	106.352
B161	B. nivea var. nivea	Feral	China	Hubei	31.3644	110.598
B166	B. nivea var. nivea	Feral	China	Hubei	31.4397	110.54
B170	B. nivea var. nivea	Feral	China	Hubei	31.4465	110.146
B176	B. nivea var. tenacissima	Feral	China	Taiwan	25.1576	121.539
B183	B. nivea var. tenacissima	Feral	China	Taiwan	21.978	120.818
B205	B. nivea var. tenacissima	Feral	China	Taiwan	24.1979	121.484
B227	B. nivea var. nivea	Feral	China	Chongqing	29.0812	107.205
B230	B. nivea var. nivea	Feral	China	Chongqing	29.0412	107.189
B245	B. nivea var. tenacissima	Feral	China	Taiwan	22.105	120.848
B301	B. nivea var. nivea	Feral	China	Henan	31.8024	114.083
B313	B. nivea var. nivea	Feral	China	Shaanxi	32.8592	106.668
B314	B. nivea var. nivea	Feral	China	Sichuan	31.8472	108.628
B316	B. nivea var. nivea	Feral	China	Sichuan	31.8927	108.327
B330	B. nivea var. tenacissima	Feral	China	Zhejiang	30.2655	120.154
B331	B. nivea var. tenacissima	Feral	China	Jiangsu	32.0607	118.763
B333	B. nivea var. tenacissima	Feral	China	Guangdong	23.1317	113.266
B339	B. nivea var. nivea	Feral	China	Gansu	33.2122	105.182
B343	B. nivea var. nivea	Feral	China	Shaanxi	33.0533	106.287
B345	B. nivea var. nivea	Feral	China	Henan	33.9466	112.084
B356	B. nivea var. nivea	Feral	China	Hubei	30.5454	114.342
B373	B. nivea var. tenacissima	Feral	China	Fujian	26.0998	119.297
B376	B. nivea var. tenacissima	Feral	China	Anhui	31.8616	117.286
B6	B. nivea var. nivea	Feral	China	Fujian	25.1642	116.15
BJN01	B. nivea var. nivea	Feral	China	Hunan	28.7267	109.641
BKN05-1	B. nivea var. nivea	Feral	China	Hubei	31.7499	111.038
BTB01	B. nivea var. nivea	Feral	China	Guangxi	24.2972	106.322
CKN06-1	B. nivea var. nivea	Feral	China	Chongqing	31.8071	108.947
DHN01	B. nivea var. nivea	Feral	China	Henan	32.5007	113.366
DJN01-1	B. nivea var. nivea	Feral	China	Guizhou	28.3119	108.003
DRB03	B. nivea var. nivea	Feral	China	Guizhou	25.8704	108.31
DSD01	B. nivea var. nivea	Feral	China	Hunan	27.92	112.46
F1	B. nivea var. nivea	Feral	China	Jiangxi	25.6528	114.316
HZS10	B. nivea var. nivea	Feral	China	Hunan	26.5035	114.002
FJ02	B. nivea var. tenacissima	Feral	China	Fujian	24.908	117.215
FJN01-1	B. nivea var. nivea	Feral	China	Chongqing	31.3211	109.386
GJX02	B. nivea var. nivea	Feral	China	Guangxi	24.1411	110.098
GL04-1	B. nivea var. nivea	Feral	China	Guangxi	25.2704	110.291
GL23-1	B. nivea var. tenacissima	Feral	China	Guangxi	25.2704	110.291
GLB06	B. nivea var. nivea	Feral	China	Guizhou	24.8814	107.346
GME07	B. nivea var. nivea	Feral	China	Guangxi	25.7975	110.454
GQL02	B. nivea var. nivea	Feral	China	Guizhou	26.3609	108.159
GST02-1	B. nivea var. nivea	Feral	China	Guangxi	23.9749	110.115
GYS14	B. nivea var. nivea	Feral	China	Guangxi	25.299	110.364
HCM02	B. nivea var. nivea	Feral	China	Hunan	24.9832	112.902
HDB07	B. nivea var. nivea	Feral	China	Guangxi	25.055	108.516
HHB07	B. nivea var. nivea	Feral	China	Hunan	25.9231	109.787
HHH02	B. nivea var. nivea	Feral	China	Hunan	27.2471	112.697
HHS02	B. nivea var. nivea	Feral	China	Hunan	27.2916	112.696
HLB01	B. nivea var. nivea	Feral	China	Guangxi	24.9727	108.968
HLW03	B. nivea var. nivea	Feral	China	Hunan	29.4808	113.424
HMB01	B. nivea var. nivea	Feral	China	Guangxi	24.1553	107.269
HSM02-1	B. nivea var. nivea	Feral	China	Hunan	27.9144	112.492
HSM19-1	B. nivea var. nivea	Feral	China	Hunan	27.9159	112.492
HSY02	B. nivea var. nivea	Feral	China	Hunan	27.1774	111.406
HSY11	B. nivea var. nivea	Feral	China	Hunan	27.154	111.376
HTB06	B. nivea var. nivea	Feral	China	Guangxi	24.9923	107.168
HXZ02	B. nivea var. nivea	Feral	China	Hunan	28.967	110.243
HYL02	B. nivea var. nivea	Feral	China	Hunan	28.1969	112.942
HYS02	B. nivea var. nivea	Feral	China	Hunan	26.67	110.609
HYS07	B. nivea var. nivea	Feral	China	Hunan	26.6677	110.612
HYS16	B. nivea var. nivea	Feral	China	Hunan	26.6873	110.649
HZ01	B. nivea var. nivea	Feral	China	Shaanxi	33.1588	106.501
HZJ05	B. nivea var. nivea	Feral	China	Hunan	29.3435	110.445
JCJ06	B. nivea var. tenacissima	Feral	China	Jiangxi	26.5644	114.167
JFM01	B. nivea var. tenacissima	Feral	China	Jiangxi	27.7631	117.163
JFZ02	B. nivea var. tenacissima	Feral	China	Jiangxi	27.8173	117.116
JGG15-1	B. nivea var. tenacissima	Feral	China	Jiangxi	26.0242	116.32
JGY03	B. nivea var. tenacissima	Feral	China	Jiangxi	25.6528	114.316
JJG05	B. nivea var. tenacissima	Feral	China	Jiangxi	29.5189	116.009
JJG19	B. nivea var. nivea	Feral	China	Jiangxi	29.5189	116.009
JJL03	B. nivea var. tenacissima	Feral	China	Jiangxi	29.567	116.026
JSP11	B. nivea var. tenacissima	Feral	China	Jiangxi	28.9392	118.076
JSS03	B. nivea var. tenacissima	Feral	China	Jiangxi	28.8565	117.793
JSS22	B. nivea var. nivea	Feral	China	Jiangxi	28.8565	117.793
JX05	B. nivea var. nivea	Feral	China	Guangxi	24.158	110.036
JYL12	B. nivea var. tenacissima	Feral	China	Jiangxi	28.1048	116.975
JYL15	B. nivea var. nivea	Feral	China	Jiangxi	28.1048	117.975
JYL18	B. nivea var. nivea	Feral	China	Jiangxi	28.1048	118.975
LBB08	B. nivea var. nivea	Feral	China	Guizhou	25.3679	106.862
LLB01	B. nivea var. nivea	Feral	China	Guizhou	28.4698	106.797
LMB01	B. nivea var. nivea	Feral	China	Guizhou	25.289	108.078
LSB03	B. nivea var. nivea	Feral	China	Guangxi	25.6436	109.466
NCN01	B. nivea var. nivea	Feral	China	Chongqing	29.067	107.275
RHB06	B. nivea var. nivea	Feral	China	Guangxi	25.255	109.028
XFN01	B. nivea var. nivea	Feral	China	Guizhou	27.0442	106.519
Z458	B. nivea var. tenacissima	Feral	China	Jiangxi	25.5947	114.135
Z461	B. nivea var. nivea	Feral	China	Hunan	29.3457	110.464
Z463	B. nivea var. nivea	Feral	China	Jiangxi	27.8173	117.116
Z464	B. nivea var. nivea	Feral	China	Jiangxi	28.1048	116.975
Z480	B. nivea var. tenacissima	Feral	China	Jiangxi	28.9267	118.09
Z495	B. nivea var. tenacissima	Feral	China	Hunan	29.3435	110.445
BH23	B. nivea var. strigosa	Wild	China	Guangxi	23.0794	105.734
De80	B. nivea var. strigosa	Wild	China	Yunnan	22.67	103.94
HNM04-2	B. nivea var. strigosa	Wild	China	Yunnan	22.64	103.96
HNM13	B. nivea var. strigosa	Wild	China	Yunnan	22.657	103.937
HNM25-2	B. nivea var. strigosa	Wild	China	Yunnan	22.676	103.942
HYS03	B. nivea var. strigosa	Wild	China	Yunnan	23.191	102.821
JMH01	B. nivea var. strigosa	Wild	China	Yunnan	23.032	103.409
MLB03	B. nivea var. strigosa	Wild	China	Yunnan	21.8371	101.372
NG04	B. nivea var. strigosa	Wild	China	Guangxi	22.4718	106.957
NP06-2	B. nivea var. strigosa	Wild	China	Guangxi	23.1617	105.872
PBS07	B. nivea var. strigosa	Wild	China	Yunnan	23.082	103.756
SL05	B. nivea var. strigosa	Wild	China	Guangxi	22.565	106.798
SN04	B. nivea var. strigosa	Wild	China	Guangxi	22.4894	106.914
XTB03	B. nivea var. strigosa	Wild	China	Guangxi	23.027	106.65
YSX03	B. nivea var. strigosa	Wild	China	Yunnan	22.915	103.572
YXB02	B. nivea var. strigosa	Wild	China	Yunnan	21.8561	101.383
Z474	B. nivea var. strigosa	Wild	China	Guangxi	22.5106	106.85

## Sheet: Table S2
Table S2. The classification history and identification characteristics of Boehmeria nivea.
Reference	Variety	Upper stems and petioles hair	Leaf shape	Color of the abaxial leaf blade	Stipule connate degree
Wang & Chen (1995)	B. nivea (L.) Gaudich var. nivea	Densely patent hirsute	Broad oval or round oval	White	Free
	B. nivea var. nipononivea (Koidz.) W. T. Wang	Appressed strigose	Oval	­	Partly connate
	B. nivea var. tenacissima (Gaudich.) Miq.	Appressed strigose	Oval or elliptical oval	Green or greyish cyan	Partly connate
	B. nivea var. viridula Yamamoto	Assurgent strigose or appressed strigose	Oval or elliptical oval	­	Partly connate
Chen et al., (2003)	B. nivea (L.) Gaudich var. nivea	Densely patent hirsute	­	White or gray	Free
	B. nivea var. tenacissima (Gaudich.) Miq.	Not patent hirsute, assurgent or appressed strigose	­	White or green	Partly connate
Chen et al., (2003); Zhao et al., (2023)	B. nivea (L.) Gaudich var. nivea	Densely patent hirsute	­	White	Free
	B. nivea var. tenacissima (Gaudich.) Miq.	Assurgent strigose or appressed strigose	­	­	Partly connate
	B. nivea var. strigosa Zeng Y. Wu & Y. Zhao	Densely patent hirsute or densely shorter patent hirsute	­	Green	Partly connate

## Sheet: Table S3
Table S3. Detailed species individual collection information of Boehmeria nivea and outgroups.
Collection number	Sample number	Variety	Source	Country	Province	Region	County	Latitude (°N)	Longitude (°E)	Elevation (m)	GenBank accession numbers for each DNA region
											CP/CDS/matK/rbcL/psbA-trnH/trnL-trnF	nrDNA
liuj-10645	B6	B. nivea var. nivea	Feral	China	Fujian	Longyan City	Wuping County	25.1642	116.15	556	OP425873	OP550335
WuZY2020080	BH23	B. nivea var. strigosa	Wild	China	Guangxi	Baise City	Napo County	23.0794	105.734	326	OQ434890	OP550339
Liuj2021044	BTB01	B. nivea var. nivea	Feral	China	Guangxi	Baise City	Tianlin County	24.2972	106.322	363	OP556618	OP550342
WuZY2020231	GJX02	B. nivea var. nivea	Feral	China	Guangxi	Laibin City	Jinxiu County	24.1411	110.098	622	OP425880	OP550350
WuZY2020162	GL04-1	B. nivea var. nivea	Feral	China	Guangxi	Guilin City	Xiangshan District	25.2704	110.291	151	OP556622	OP550351
WuZY2020264	GST09	B. nivea var. nivea	Feral	China	Guangxi	Laibin City	Jinxiu County	23.9749	110.115	1139	OP425882	OP550356
WuZY2020218	GYS14	B. nivea var. nivea	Feral	China	Guangxi	Guilin City	Yaoshan County	25.299	110.364	242	OP556626	OP550357
Liuj2021195	HLB01	B. nivea var. nivea	Feral	China	Guangxi	Hechi City	Luocheng County	24.9727	108.968	110	OP556627	OP550363
Liuj17347	HMB01	B. nivea var. nivea	Feral	China	Guangxi	Hechi City	Bama County	24.1553	107.269	230	OP425888	OP550365
Liuj2021095	HTB06	B. nivea var. nivea	Feral	China	Guangxi	Hechi City	Tiane County	24.9923	107.168	245	OQ434887	OP550369
WuZY2020204	JX20	B. nivea var. nivea	Feral	China	Guangxi	Laibin City	Jinxiu County	24.158	110.036	215	OP425894	OP550389
Liuj2021265	LHB07-2	B. nivea var. nivea	Feral	China	Guangxi	Guilin City	Lingui District	25.5249	110.065	1314	OP556634	OP550392
Liuj17265	LSB03	B. nivea var. nivea	Feral	China	Guangxi	Liuzhou City	Sanjiang County	25.6436	109.466	171	OP425896	OP550395
WuZY2020138	NG04	B. nivea var. strigosa	Wild	China	Guangxi	Congzuo City	Longzhou County	22.4718	106.957	163	OQ434891	OP550399
WuZY2020035	NP06-2	B. nivea var. strigosa	Wild	China	Guangxi	Baise City	Napo County	23.1617	105.872	388	OQ434897	OQ442779
Liuj2021224	RHB06	B. nivea var. nivea	Feral	China	Guangxi	Liuzhou City	Rongshui County	25.255	109.028	141	OP556638	OP550403
WuZY2020105	SL05	B. nivea var. strigosa	Wild	China	Guangxi	Congzuo City	Longzhou County	22.565	106.798	286	OQ434899	OQ442781
WuZY2020127	SN04	B. nivea var. strigosa	Wild	China	Guangxi	Congzuo City	Longzhou County	22.4894	106.914	178	OQ434900	OQ442782
Liuj2021513	XTB03	B. nivea var. strigosa	Wild	China	Guangxi	Baise-Jingxi City	­	23.027	106.65	734	OQ434892	OP550409
Liuj17167	DRB03	B. nivea var. nivea	Feral	China	Guizhou	Qiandongnan Miao and Dong Autonomous Prefecture	Rongjiang County	25.8704	108.31	408	OP425878	OP550346
Liuj2021126	GLB08	B. nivea var. nivea	Feral	China	Guizhou	Qiannan Buyi and Miao Autonomous Prefecture	Libo County	24.8814	107.346	262	OP556623	OP550352
Liuj2021150	GNB04	B. nivea var. nivea	Feral	China	Guizhou	Qiannan Buyi and Miao Autonomous Prefecture	Libo County	25.348	107.814	410	OP425881	OP550354
Liuj2021339	LBB08	B. nivea var. nivea	Feral	China	Guizhou	Qiannan Buyi and Miao Autonomous Prefecture	Luodian County	25.3679	106.862	402	OP425895	OP550391
Liuj2021330	LLB11	B. nivea var. nivea	Feral	China	Guizhou	Qiannan Buyi and Miao Autonomous Prefecture	Luodian County	28.4698	106.797	471	OP556635	OP550393
Liuj2021302	LMB08	B. nivea var. nivea	Feral	China	Guizhou	Qiannan Buyi and Miao Autonomous Prefecture	Libo County	25.289	108.078	465	OP556636	OP550394
Liuj15135	SQN20-1	B. nivea var. nivea	Feral	China	Guizhou	Tongren City	Shiqian County	27.4984	108.204	556	OP556639	OP550406
Liuj15200	XFN20	B. nivea var. nivea	Feral	China	Guizhou	Guiyang City	Xifeng County	27.0442	106.519	1248	OP556640	OP550408
WuZY2012251	B170	B. nivea var. nivea	Feral	China	Hubei	Shennongjia Forest Area	­	31.4465	110.146	1825	OP425874	OP550336
Liuj14513	BKN05-1	B. nivea var. nivea	Feral	China	Hubei	Xiangyang City	Baokang County	31.7499	111.038	1095	OP556617	OP550341
Liuj2021529	DSD07-1	B. nivea var. nivea	Feral	China	Hunan	Xiangtan City	­	27.92	112.46	343	OQ434884	OP550347
WuZY2020484	HCM16	B. nivea var. nivea	Feral	China	Hunan	Chenzhou City	Yizhang County	24.9832	112.902	607	OP425883	OP550358
WuZY2020403	HHH02	B. nivea var. nivea	Feral	China	Hunan	Hengyang City	Nanyue District	27.2471	112.697	475	OP425886	OP550361
WuZY2020432	HHS07	B. nivea var. nivea	Feral	China	Hunan	Hengyang City	Nanyue District	27.2916	112.696	1004	OP425887	OP550362
WuZY2020374	HYL20	B. nivea var. nivea	Feral	China	Hunan	Changsha City	Yuelu District	28.1969	112.942	43	OP556632	OP550372
WuZY2020312	HYB07	B. nivea var. nivea	Feral	China	Hunan	Shaoyang City	Wugang City	26.6677	110.612	448	OP425890	OP550371
WuZY2020802	HZJ05	B. nivea var. nivea	Feral	China	Hunan	Zhangjiajie City	Wulingyuan District	29.3435	110.445	542	OP425892	OP550375
WuZY2020499	HZS02	B. nivea var. nivea	Feral	China	Hunan	Chenzhou City	Yanling County	26.5035	114.002	562	OP425893	OP550376
Liuj15037	BJN01	B. nivea var. nivea	Feral	China	Hunan	Xiangxi Tujia and Miao Autonomous Prefecture	Baojing County	28.7267	109.641	188	OP425876	OP550340
WuZY2020534	JCJ10	B. nivea var. tenacissima	Feral	China	Jiangxi	Ji'an City	Jinggangshan City	26.5644	114.167	515	OQ434902	OQ442784
WuZY2020651	JFM07	B. nivea var. tenacissima	Feral	China	Jiangxi	Fuzhou City	Zixi County	27.7631	117.163	314	OP425910	OP550378
WuZY2020640	JFZ09	B. nivea var. tenacissima	Feral	China	Jiangxi	Fuzhou City	Zixi County	27.8173	117.116	171	OP425911	OP550379
WuZY2020552	JGC07	B. nivea var. tenacissima	Feral	China	Jiangxi	Ganzhou City	Chongyi County	27.8173	117.116	394	OP425912	OP550380
WuZY2020562	JGY03	B. nivea var. tenacissima	Feral	China	Jiangxi	Ganzhou City	Chongyi County	25.6528	114.316	369	OP425913	OP550383
WuZY2020735	JJG24	B. nivea var. tenacissima	Feral	China	Jiangxi	Jiujiang City	Lushan City	29.5189	116.009	183	OP549681	OP550384
WuZY2020744	JJL09	B. nivea var. tenacissima	Feral	China	Jiangxi	Jiujiang City	Lushan City	29.567	116.026	753	OP425914	OP550385
WuZY2020705	JSP24	B. nivea var. tenacissima	Feral	China	Jiangxi	Shangrao City	Yushan County	28.9392	118.076	401	OP425916	OP550387
WuZY2020661	JSS08	B. nivea var. tenacissima	Feral	China	Jiangxi	Shangrao - Dexing City	­	28.8565	117.793	496	OP556647	OP550388
WuZY2020619	JYL12	B. nivea var. tenacissima	Feral	China	Jiangxi	Yingtan - Guixi City	­	28.1048	116.975	167	OP549682	OP550390
WuZY2012491	B176	B. nivea var. tenacissima	Feral	China	Taiwan	Taipei City	­	25.1576	121.539	391	OP556643	OP550337
WuZY2012444	B183	B. nivea var. tenacissima	Feral	China	Taiwan	­	Taidong County	21.978	120.818	233	OP425875	OP550338
Wuzy20201080	HNM04-2	B. nivea var. strigosa	Wild	China	Yunnan	Honghe Hani and Yi Autonomous Prefecture	Hekou County	22.64	103.96	136	OQ434893	OQ442775
Wuzy20201357	HYS12-1	B. nivea var. strigosa	Wild	China	Yunnan	Honghe Hani and Yi Autonomous Prefecture	Yuanyang County	23.191	102.821	717	OQ434894	OQ442776
Wuzy20201226	JMH04	B. nivea var. strigosa	Wild	China	Yunnan	Honghe Hani and Yi Autonomous Prefecture	Jinping County	23.032	103.409	571	OQ434895	OQ442777
Wuzy20201184	PBS07	B. nivea var. strigosa	Wild	China	Yunnan	Honghe Hani and Yi Autonomous Prefecture	Pingbian County	23.082	103.756	527	OQ434898	OQ442780
Wuzy20201152	YSX03	B. nivea var. strigosa	Wild	China	Yunnan	Honghe Hani and Yi Autonomous Prefecture	Pingbian County	22.915	103.572	239	OQ434901	OQ442783
liuj-10691	10691	B. nivea var. tenacissima	Feral	China	Zhejiang	Hangzhou City	Lin'an District	30.3156	119.442	291	OP556642	OP550333
Liuj13998	CKN16	B. nivea var. nivea	Feral	China	Chongqing	­	Chengkou County	31.7499	111.038	1245	OP425877	OP550343
WuZY2021542	2021542	B. nivea var. nivea	Domesticated	China	Yunnan	Pu'er City	Simao District	22.6015	101.488	1023	OP556616	OP550334
liuj-10662	FJ02	B. nivea var. tenacissima	Feral	China	Fujian	Zhangzhou City	Nanjing County	24.908	117.215	324	OP556645	OP550348
WuZY2020285	GME07	B. nivea var. nivea	Feral	China	Guangxi	Guilin City	Xingan County	25.7975	110.454	312	OP556624	OP550353
Liuj2021194	HDB12	B. nivea var. nivea	Feral	China	Guangxi	Hechi City	Huanjiang County	25.055	108.516	218	OP425884	OP550359
Liuj2021255	LWB09	B. nivea var. nivea	Feral	China	Guangxi	Guilin City	Lingui District	25.5249	110.065	201	OP556637	OP550396
Liuj2021478	NWB07	B. nivea var. tenacissima	Feral	China	Guangxi	Nanning City	Wuming District	23.5294	108.343	803	OP549683	OP550401
WuZY2020874	GQL02	B. nivea var. nivea	Feral	China	Guizhou	Qiandongnan Miao and Dong Autonomous Prefecture	Leishan County	26.3609	108.159	1196	OP556625	OP550355
Liuj14985	DJN01-1	B. nivea var. nivea	Feral	China	Guizhou	Including City	Dejiang County	28.3119	108.003	1196	OQ434885	OP550345
Liuj14485	DHN01	B. nivea var. nivea	Feral	China	Henan	Nanyang City	Tongbai County	32.5007	113.366	197	OP556619	OP550344
Liuj14785	XEN01	B. nivea var. nivea	Feral	China	Hubei	Enshi City	Xuanen County	29.9945	109.411	736	OP425898	OP550407
Liuj17295	HHB07	B. nivea var. nivea	Feral	China	Hunan	Huaihua City	Tongdao County	25.9231	109.787	318	OP425885	OP550360
WuZY2020759	HLW03	B. nivea var. nivea	Feral	China	Hunan	Linxiang City	­	29.4808	113.424	107	OQ434886	OP550364
WuZY2020378	HSM02-1	B. nivea var. nivea	Feral	China	Hunan	Xiangtan City	Shaoshan City	27.9144	112.492	174	OP425889	OP550367
WuZY2020337	HSY02	B. nivea var. nivea	Feral	China	Hunan	Shaoyang City	Shaoyang County	27.1774	111.406	220	OP556629	OP550368
WuZY2020857	HXZ02	B. nivea var. nivea	Feral	China	Hunan	Xiangxi Tujia and Miao Autonomous Region	Yongshun County	28.967	110.243	437	OQ434888	OP550370
WuZY2020589	JGG02	B. nivea var. tenacissima	Feral	China	Jiangxi	Ganzhou City	Shicheng County	26.0242	116.32	318	OQ434903	OQ442785
WuZY2020537	JGN01	B. nivea var. nivea	Feral	China	Jiangxi	Ganzhou City	Nankang District	26.5644	114.167	772	OQ434883	OP550382
Liuj14094	HZ01	B. nivea var. nivea	Feral	China	Shaanxi	Grassland City	Mian County	33.1588	106.501	559	OP425891	OP550374
liuj-10685	10685	B. nivea var. tenacissima	Feral	China	Zhejiang	Hangzhou City	Lin'an District	30.3156	119.442	291	OP556641	OP550332
Liuj14710	FJN10-1	B. nivea var. nivea	Feral	China	Chongqing	­	Fengjie County	31.3211	109.386	923	OP425879	OP550349
Liuj14870	NCN01	B. nivea var. nivea	Feral	China	Chongqing	Nanchuan District	­	29.067	107.275	892	OQ434889	OP550398
1-7	Y753	B. nivea var. nivea	Domesticated	China	Hunan	­	Puqi County	29.7278	113.556	42	OP425906	OP550417
1-10	Y597	B. nivea var. nivea	Domesticated	China	Guangxi	Baise City	Lingyun County	24.3475	106.562	42	OP425901	OP550412
2-3	Y608	B. nivea var. nivea	Domesticated	China	Guangxi	Hengzhou City	Heng County	22.68	109.261	42	OP425902	OP550413
2-8	Y897	B. nivea var. nivea	Domesticated	China	Sichuan	Guangyuan City	Wangcang County	32.2291	106.29	42	OP425907	OP550418
2-10	Y979	B. nivea var. nivea	Domesticated	China	Chongqing	Wulong District	Wulong County	29.3785	107.318	42	OP425908	OP550419
3-4	Y551	B. nivea var. nivea	Domesticated	China	Jiangxi	Ji'an City	Taihe County	26.7899	114.909	42	OP425899	OP550410
3-11	Y676	B. nivea var. nivea	Domesticated	China	Guangdong	Maoming City	Xinyi County	22.3543	110.947	42	OP425905	OP550416
5-1	Y571	B. nivea var. nivea	Domesticated	China	Guangxi	Baise City	Jingxi County	23.134	106.418	42	OP425900	OP550411
5-2	Y651	B. nivea var. nivea	Domesticated	China	Guizhou	Bozhou District	Zunyi County	27.7254	106.927	42	OP425904	OP550415
5-6	Y632	B. nivea var. nivea	Domesticated	China	Guizhou	Qiandongnan Miao and Dong Autonomous Prefecture	Liping County	26.2355	109.133	42	OP425903	OP550414
WuZY2021573	MLB05	B. nivea var. strigosa	Wild	China	Yunnan	Xishuangbanna Dai Autonomous Prefecture	Mengla County	21.8371	101.372	804	OQ434896	OQ442778
L0942397	B36	Boehmeria pilosiuscula	­	Japan	Tokyo	­	­	­	­	­	OP549684	OQ085097
WuZY-09465	B40	Boehmeria umbrosa	­	China	Guangxi	Baise City	Napo County	­	­	­	OP549687	OP802556
081482	De15	Debregeasia saeneb	­	China	Tibet	­	Bomi County	30.1028	95.1109	2142	NC_062311.1	OP740985
GLM-102972	De33	Debregeasia orientalis	­	China	Tibet	Linzhi City	Chayu county	28.644	97.405	2640	OP432735	OP740986
YNS0410	S11259	Boehmeria zollingeriana	­	China	Yunnan	Pu'er City	Zhenyuan County	23.7897	100.86	1109	OP432736	OQ085096
13CS7225	S01684	Boehmeria tomentosa	­	China	Yunnan	Xishuangbanna Dai Autonomous Prefecture	Menghai County	21.5775	100.291	896	OP432737	OQ085076
346	W241	Boehmeria ulmifolia	­	Bolivia	­	­	­	­	­	­	OQ183443	OQ148434
670	W180	Astrothalamus reticulatus	­	Indonesia		­	­	­	­	­	OQ165290	OQ183590
2402	W237	Boehmeria tsaratananensis	­	Madagascar	­	­	­	­	­	­	OP549685	OQ085128
60988	W244	Boehmeria virgata	­	France	Moorea	­	­	­	­	­	OQ183444	OQ148435
Footnote: All data were collected by the author, except for the CP/CDS/matK/rbcL/psbA-trnH/trnL-trnF data of Debregeasia saeneb_De15, which were downloaded from an online source. Genbank accession numbers are provided in the table where applicable.

## Sheet: Table S4
Table S4. Fragment sequences of the Boehmeria nivea plastomes downloaded from NCBI GenBank database.
Accession numbers of matK	Species	Accession numbers of rbcL	Species	Accession numbers of psbA-trnH	Species	Accession numbers of trnL-trnF	Species
MN492851	B. nivea	MN205257	B. nivea	MK613340	B. nivea	MK613340	B. nivea
MH659024	B. nivea	MH657453	B. nivea	MK613341	B. nivea	MK613341	B. nivea
MF350103	B. nivea	MF349629	B. nivea	MN189944	B. nivea var. nipononivea	MN189944	B. nivea var. nipononivea
KP093304	B. nivea	KP094214	B. nivea	MW057777	B. nivea	MW057777	B. nivea
KP093303	B. nivea	KP094213	B. nivea	MW794314	B. nivea var. tenacissima	MW794314	B. nivea var. tenacissima
KF137958	B. nivea var. nivea	KF138123	B. nivea var. nivea	MZ508424	B. nivea	MZ508424	B. nivea
KF137957	B. nivea var. nipononivea	KF138122	B. nivea var. nipononivea	NC_056894	B. nivea	NC_056894	B. nivea
MK613340	B. nivea	GQ436554	B. nivea	­	­	AF501610	B. nivea
MK613341	B. nivea	GQ436553	B. nivea	­	­	FJ750429	B. nivea var. nivea
MN189944	B. nivea var. nipononivea	AJ235801	B. nivea	­	­	FJ750431	B. nivea var. nivea
MW057777	B. nivea	AF062005	B. nivea	­	­	FJ750432	B. nivea var. nipononivea
MW794314	B. nivea var. tenacissima	AB125345	B. nivea	­	­	FJ750433	B. nivea var. viridula
MZ508424	B. nivea	MK613340	B. nivea	­	­	FJ750434	B. nivea var. nivea
NC_056894	B. nivea	MK613341	B. nivea	­	­	FJ750435	B. nivea var. nivea
­	­	MN189944	B. nivea var. nipononivea	­	­	FJ750436	B. nivea var. tenacissima
­	­	MW057777	B. nivea	­	­	FJ750437	B. nivea var. nivea
­	­	MW794314	B. nivea var. tenacissima	­	­	FJ750438	B. nivea var. nivea
­	­	MZ508424	B. nivea	­	­	KF138285	B. nivea var. nipononivea
­	­	NC_056894	B. nivea	­	­	KF138286	B. nivea var. nivea
­	­	­	­	­	­	KF782847	B. nivea
­	­	­	­	­	­	KF782848	B. nivea
­	­	­	­	­	­	KF782849	B. nivea

## Sheet: Table S5
Table S5. Table S5. Measuring tools, methods, and analysis approaches for morphological characters.
Traits	Measurements	Tools	Analytical methods
Qualitative characters	Leaf base (1 = truncate; 2 = truncate tend to rounded; 3 = truncate tend to oblique; 4 = aequilateral; 5 = oblique; 6 = tend to cordate; 7 = cordate)	Visual observation	PCoA analysis, chi-square test, percentage histograms
	Leaf tip (1 = acuminate; 2 = cuspidate; 3 = apiculate; 4 = caudate)
	Leaf margin (1 = serrate; 2 = serrulate; 3 = crenate; 4 = crenulate)
	Color of the abaxial leaf blade (color: 1 = white; 2 = greyish white; 3 = greyish cyan; 4 = cyan; 5 = steel gray)
	Stigma form (1 = filiform; 2 = ligulate)	Anatomy/Magnifier
Quantitative characters	Leaf area	Canoscan Lide220 scanner	PCoA analysis, boxplot, ANOVA analyses
	Leaf length	Vernier caliper (SHAHE waterproof digital caliper), RF software transmitter and receiver
	Leaf width
	Stipule length
	Stipule width
	Inflorescence length

## Sheet: Table S6
Table S6. Raw measurement data for morphological characters of Boehmeria nivea.
Collection number	Sample number	Variety	Leaf
			Specimen 1																		Specimen 2																		Specimen 3
			A						B						C						A						B						C						A						B
			Qualitative traits						Qualitative traits						Qualitative traits						Qualitative traits						Qualitative traits						Qualitative traits						Qualitative traits						Qualitative traits
			Leaf base	Leaf tip	Leaf margin	Color of the abaxial leaf blade	Leaf length (mm)	Leaf width (mm)	Leaf base	Leaf tip	Leaf margin	Color of the abaxial leaf blade	Leaf length (mm)	Leaf width (mm)	Leaf base	Leaf tip	Leaf margin	Color of the abaxial leaf blade	Leaf length (mm)	Leaf width (mm)	Leaf base	Leaf tip	Leaf margin	Color of the abaxial leaf blade	Leaf length (mm)	Leaf width (mm)	Leaf base	Leaf tip	Leaf margin	Color of the abaxial leaf blade	Leaf length (mm)	Leaf width (mm)	Leaf base	Leaf tip	Leaf margin	Color of the abaxial leaf blade	Leaf length (mm)	Leaf width (mm)	Leaf base	Leaf tip	Leaf margin	Color of the abaxial leaf blade	Leaf length (mm)	Leaf width (mm)	Leaf base	Leaf tip	Leaf margin	Color of the abaxial leaf blade	Leaf length (mm)
liuj-10645	B6	B. nivea var. nivea	Truncate tend to rounded	Caudate	Serrate	­	71.07	46.11	Truncate	Apiculate	Serrate	Greyish cyan	­	­	­	­	­	­	­	­	Truncate tend to rounded	Caudate	Serrate	­	72.12	38.67	Truncate tend to rounded	Caudate	Serrate	Greyish white	61.88	46.12	­	­	­	­	­	­	­	­	­	­	­	­	­	­	­	­	­
Liuj2021044	BTB01	B. nivea var. nivea	­	Apiculate	Crenate	Greyish cyan	86.34	71.95	Truncate	­	Serrate	Greyish cyan	108.2	82.7	­	­	­	­	­	­	­	­	­	­	­	­	­	­	­	­	­	­	­	­	­	­	­	­	­	­	­	­	­	­	­	­	­	­	­
WuZY2020231	GJX02	B. nivea var. nivea	Truncate	­	Serrate	Greyish cyan	154.59	154.6	­	­	Serrate	Greyish cyan	95.41	108.35	­	­	­	­	­	­	­	­	­	­	­	­	­	­	­	­	­	­	­	­	­	­	­	­	­	­	­	­	­	­	­	­	­	­	­
WuZY2020162	GL04-1	B. nivea var. nivea	­	Apiculate	Serrate	Greyish cyan	49.26	41.65	Aequilateral	Apiculate	Serrate	Greyish white	75.63	59.27	Aequilateral	Caudate	Serrate	Greyish cyan	106.63	77.34	Truncate	Apiculate	Serrate	Greyish cyan	77.74	72.19	­	Apiculate	Serrate	Greyish cyan	109.91	80.75	Truncate	Apiculate	Serrate	Greyish cyan	102.86	86.34	­	­	­	­	­	­	­	­	­	­	­
WuZY2020264	GST09	B. nivea var. nivea	Aequilateral	Apiculate	Serrate	Greyish white	90.96	58.36	Truncate tend to rounded	Caudate	Serrate	Greyish white	95.42	63.98	Aequilateral	Apiculate	Serrate	Greyish white	83.32	57.48	Aequilateral	Caudate	Serrate	Greyish white	108.69	63.5	Aequilateral	­	Serrate	Greyish white	95.93	59.51	­	Caudate	Serrate	Greyish white	66.9	49.82	­	­	­	­	­	­	­	­	­	­	­
Liuj2021195	HLB01	B. nivea var. nivea	Truncate tend to rounded	Caudate	Serrate	Greyish white	105.31	101.66	Truncate tend to rounded	Caudate	Serrate	Greyish white	136.14	127.61	­	­	­	­	­	­	­	­	­	­	­	­	­	­	­	­	­	­	­	­	­	­	­	­	­	­	­	­	­	­	­	­	­	­	­
Liuj17347	HMB01	B. nivea var. nivea	Truncate tend to rounded	Caudate	Serrate	Greyish white	109.98	139.3	­	­	­	­	32.34	123.39	Truncate tend to rounded	Caudate	Serrate	Greyish white	164.52	144.16	­	­	­	­	­	­	­	­	­	­	­	­	­	­	­	­	­	­	­	­	­	­	­	­	­	­	­	­	­
Liuj2021095	HTB06	B. nivea var. nivea	­	­	­	­	­	­	Aequilateral	Apiculate	Serrate	White	­	­	­	­	­	­	­	­	­	­	­	­	­	­	­	­	­	­	­	­	­	­	­	­	­	­	­	­	­	­	­	­	­	­	­	­	­
WuZY2020204	JX20	B. nivea var. nivea	Truncate tend to rounded	Caudate	Serrate	White	88	53.26	­	­	­	­	87.36	54.01	­	­	­	­	­	­	Aequilateral	­	Serrate	Greyish white	76.6	51.74	­	Apiculate	Serrate	Greyish white	86.86	58.13	­	­	­	­	­	­	­	­	­	­	­	­	­	­	­	­	­
Liuj2021265	LHB07-2	B. nivea var. nivea	Truncate tend to rounded	­	Serrate	White	58.6	59.32	Aequilateral	Caudate	Serrate	Greyish white	­	­	­	­	­	­	­	­	­	­	­	­	­	­	­	­	­	­	­	­	­	­	­	­	­	­	­	­	­	­	­	­	­	­	­	­	­
Liuj17265	LSB03	B. nivea var. nivea	Aequilateral	Caudate	Serrate	Greyish white	115.59	79.34	Truncate	Apiculate	Serrate	Greyish cyan	131.16	85.19	Aequilateral	Caudate	Serrate	Greyish white	133.35	82.54	­	­	­	­	­	­	­	­	­	­	­	­	­	­	­	­	­	­	­	­	­	­	­	­	­	­	­	­	­
Liuj2021224	RHB06	B. nivea var. nivea	Aequilateral	Apiculate	Serrate	Greyish cyan	141.75	120.19	Oblique	Acuminate	Serrate	Greyish white	125.82	109.8	Truncate tend to rounded	Apiculate	Serrate	Greyish cyan	134.76	116.06	­	­	­	­	­	­	­	­	­	­	­	­	­	­	­	­	­	­	­	­	­	­	­	­	­	­	­	­	­
Liuj17167	DRB03	B. nivea var. nivea	Aequilateral	Acuminate	Serrate	Greyish white	74.6	60.14	Truncate	Apiculate	Serrate	White	102.5	64.78	Aequilateral	Acuminate	Serrate	Greyish white	81.18	59.52	­	­	­	­	­	­	­	­	­	­	­	­	­	­	­	­	­	­	­	­	­	­	­	­	­	­	­	­	­
Liuj2021126	GLB08	B. nivea var. nivea	Truncate	Apiculate	Serrate	White	85.1	76.97	Cordate	Caudate	Serrate	White	111.69	89.25	Truncate tend to rounded	Apiculate	Serrate	White	137.02	97.64	­	­	­	­	­	­	­	­	­	­	­	­	­	­	­	­	­	­	­	­	­	­	­	­	­	­	­	­	­
Liuj2021150	GNB04	B. nivea var. nivea	Cordate	Caudate	Serrate	White	119.42	111.8	Truncate	Apiculate	Crenate	Greyish white	82.99	68.79	­	­	­	­	­	­	­	­	­	­	­	­	­	­	­	­	­	­	­	­	­	­	­	­	­	­	­	­	­	­	­	­	­	­	­
Liuj2021339	LBB08	B. nivea var. nivea	Truncate	Apiculate	Crenate	Greyish white	72.44	63.32	­	­	­	­	88.75	77.56	­	­	­	­	­	­	­	­	­	­	­	­	­	­	­	­	­	­	­	­	­	­	­	­	­	­	­	­	­	­	­	­	­	­	­
Liuj2021330	LLB11	B. nivea var. nivea	Cordate	Apiculate	Serrate	White	127.28	127.75	Cordate	Caudate	Serrate	Greyish white	­	­	­	­	­	­	­	­	­	­	­	­	­	­	­	­	­	­	­	­	­	­	­	­	­	­	­	­	­	­	­	­	­	­	­	­	­
Liuj2021302	LMB08	B. nivea var. nivea	Truncate	Caudate	Serrate	Greyish white	61.12	48.2	Cordate	Acuminate	Serrate	Greyish white	76.27	67.25	­	­	­	­	­	­	­	­	­	­	­	­	­	­	­	­	­	­	­	­	­	­	­	­	­	­	­	­	­	­	­	­	­	­	­
Liuj15135	SQN20-1	B. nivea var. nivea	Cordate	Apiculate	Serrate	Greyish white	153.95	136.77	Truncate	Caudate	Serrate	Greyish white	92.13	84.06	Truncate	Apiculate	Serrate	Greyish white	132.85	113.96	­	­	­	­	­	­	­	­	­	­	­	­	­	­	­	­	­	­	­	­	­	­	­	­	­	­	­	­	­
Liuj15200	XFN20	B. nivea var. nivea	Cordate	Caudate	Serrate	Greyish white	108.23	85.68	Truncate tend to rounded	Caudate	Serrate	Greyish white	154.58	123.73	Truncate	Caudate	Serrate	Greyish white	112.07	127.38	­	­	­	­	­	­	­	­	­	­	­	­	­	­	­	­	­	­	­	­	­	­	­	­	­	­	­	­	­
WuZY2012251	B170	B. nivea var. nivea	Truncate tend to rounded	Caudate	Serrate	Greyish white	61.13	52.59	Truncate	Apiculate	Serrate	Greyish white	89.02	74.8	­	­	­	­	­	­	­	­	­	­	­	­	­	­	­	­	­	­	­	­	­	­	­	­	­	­	­	­	­	­	­	­	­	­	­
Liuj14513	BKN05-1	B. nivea var. nivea	Truncate	Apiculate	Serrate	Greyish white	70.99	62.18	Truncate	Caudate	Serrate	Greyish cyan	96.02	82.7	Truncate	Apiculate	Serrate	Steel gray	113.48	105.82	­	­	­	­	­	­	­	­	­	­	­	­	­	­	­	­	­	­	­	­	­	­	­	­	­	­	­	­	­
Liuj2021529	DSD07-1	B. nivea var. nivea	Truncate	Caudate	Serrate	White	82.73	61.84	Aequilateral	Caudate	Serrate	White	107.38	99.74	­	­	­	­	­	­	­	­	­	­	­	­	­	­	­	­	­	­	­	­	­	­	­	­	­	­	­	­	­	­	­	­	­	­	­
WuZY2020432	HHS07	B. nivea var. nivea	Truncate	Caudate	Serrate	Greyish white	87.29	66.27	Truncate	­	Serrate	Greyish white	104.96	78.5	Truncate tend to rounded	Caudate	Serrate	Greyish white	84.44	62.67	Truncate tend to rounded	Caudate	Serrate	Greyish white	95.77	70	­	­	­	­	­	­	­	­	­	­	­	­	­	­	­	­	­	­	­	­	­	­	­
WuZY2020499	HZS02	B. nivea var. nivea	Truncate	Apiculate	Serrate	Greyish white	78.88	64.7	Tend to cordate	Caudate	Serrate	White	72.41	68.13	Aequilateral	Apiculate	Serrate	Greyish white	107.21	78.35	Truncate tend to rounded	Caudate	Serrate	Greyish white	80.07	59.53	Truncate tend to rounded	Caudate	Serrate	Greyish white	80.91	63.45	Truncate tend to rounded	Caudate	Serrate	Greyish white	89.68	72.01	­	­	­	­	­	­	­	­	­	­	­
Liuj15037	BJN01	B. nivea var. nivea	Truncate	Caudate	Serrate	White	119.47	76.18	Aequilateral	Caudate	Serrate	Greyish white	83.91	65.72	Truncate	Caudate	Serrate	Greyish white	126.9	85.82	­	­	­	­	­	­	­	­	­	­	­	­	­	­	­	­	­	­	­	­	­	­	­	­	­	­	­	­	­
WuZY2012491	B176	B. nivea var. tenacissima	Aequilateral	Caudate	Serrate	­	66.1	32.99	Truncate tend to rounded	Caudate	Serrate	­	53.65	29.81	Aequilateral	Caudate	Serrate	Greyish white	57.92	31.41	­	­	­	­	­	­	­	­	­	­	­	­	­	­	­	­	­	­	­	­	­	­	­	­	­	­	­	­	­
WuZY2012444	B183	B. nivea var. tenacissima	Truncate tend to rounded	Caudate	Serrate	­	81.2	53.37	Truncate tend to rounded	Caudate	Serrate	Greyish cyan	65.32	68.1	Truncate tend to rounded	Caudate	Serrulate	­	73.06	47.2	Truncate tend to oblique	Caudate	Serrate	­	96.25	51.43	Truncate tend to oblique	Caudate	Serrate	­	81.57	50.14	Truncate tend to oblique	Caudate	Serrate	­	76.43	56.45	­	­	­	­	­	­	­	­	­	­	­
Liuj13998	CKN16	B. nivea var. nivea	Truncate tend to rounded	Caudate	Serrate	Greyish cyan	126.9	115.17	Truncate tend to rounded	Caudate	Serrate	Greyish white	106.84	94.5	Truncate tend to rounded	Caudate	Serrate	Greyish cyan	119.2	95.5	­	­	­	­	­	­	­	­	­	­	­	­	­	­	­	­	­	­	­	­	­	­	­	­	­	­	­	­	­
WuZY2021542	2021542	B. nivea var. nivea	Truncate tend to rounded	Caudate	Serrate	Greyish white	170.15	142.75	Truncate	Caudate	Serrate	Greyish white	174.87	142.96	Truncate tend to rounded	Caudate	Serrate	Greyish cyan	162.71	129.32	Truncate	Caudate	Serrate	Greyish cyan	183.97	162.72	Truncate tend to rounded	Caudate	Serrate	Greyish cyan	202.78	151.76	Truncate	Caudate	Serrate	Greyish cyan	169.93	154.57	­	­	­	­	­	­	­	­	­	­	­
WuZY2020285	GME07	B. nivea var. nivea	Truncate	Caudate	Serrulate	Greyish white	62.3	43.01	Truncate	Apiculate	Serrate	Greyish white	94.46	69.9	Truncate	­	Serrate	Greyish white	94.3	94.54	­	­	­	­	­	­	­	­	­	­	­	­	­	­	­	­	­	­	­	­	­	­	­	­	­	­	­	­	­
Liuj2021194	HDB12	B. nivea var. nivea	Truncate	Apiculate	Serrate	Greyish white	85.05	82.48	Aequilateral	­	Serrate	Greyish cyan	137.7	133.15	­	­	­	­	­	­	­	­	­	­	­	­	­	­	­	­	­	­	­	­	­	­	­	­	­	­	­	­	­	­	­	­	­	­	­
Liuj2021255	LWB09	B. nivea var. nivea	Aequilateral	Caudate	Serrate	White	83.21	78.05	­	­	­	­	128.04	115.51	Aequilateral	Caudate	Serrate	Greyish white	143.92	112.82	­	­	­	­	­	­	­	­	­	­	­	­	­	­	­	­	­	­	­	­	­	­	­	­	­	­	­	­	­
WuZY2020874	GQL02	B. nivea var. nivea	­	­	­	­	­	­	Truncate	Apiculate	Serrate	Greyish white	­	­	­	­	­	­	­	­	Truncate	­	Crenate	Greyish cyan	108.7	98.29	­	­	­	­	­	­	­	­	­	­	­	­	­	­	­	­	­	­	­	­	­	­	­
Liuj14985	DJN01-1	B. nivea var. nivea	Aequilateral	Apiculate	Serrate	Greyish white	139.24	97.8	Truncate	Caudate	Serrate	Greyish white	72.63	67.52	Truncate	Caudate	Serrate	Greyish white	149.9	126.92	­	­	­	­	­	­	­	­	­	­	­	­	­	­	­	­	­	­	­	­	­	­	­	­	­	­	­	­	­
Liuj14485	DHN01	B. nivea var. nivea	Truncate tend to rounded	Apiculate	Serrate	Greyish cyan	94.94	79.77	Truncate	Caudate	Serrate	Greyish white	83.3	57.72	­	Caudate	Serrate	Greyish white	111.74	84.66	­	­	­	­	­	­	­	­	­	­	­	­	­	­	­	­	­	­	­	­	­	­	­	­	­	­	­	­	­
Liuj14785	XEN01	B. nivea var. nivea	Truncate	Caudate	Serrate	White	97.49	65.8	Truncate tend to rounded	Acuminate	Serrate	Greyish white	129.56	100.73	Truncate	Caudate	Serrate	Greyish white	107.22	87.93	­	­	­	­	­	­	­	­	­	­	­	­	­	­	­	­	­	­	­	­	­	­	­	­	­	­	­	­	­
Liuj17295	HHB07	B. nivea var. nivea	Truncate	Apiculate	Serrate	Greyish white	71.69	66.38	Truncate tend to rounded	Caudate	Serrate	Greyish white	102.39	86.2	Truncate tend to rounded	Apiculate	Serrate	Greyish white	96.52	80.26	­	­	­	­	­	­	­	­	­	­	­	­	­	­	­	­	­	­	­	­	­	­	­	­	­	­	­	­	­
WuZY2020337	HSY02	B. nivea var. nivea	Truncate tend to rounded	Caudate	Serrate	Greyish white	84.44	57.89	Aequilateral	­	Serrate	Greyish white	94.27	68.8	Truncate tend to rounded	Caudate	Serrate	Greyish white	104.93	67.7	­	­	­	­	­	­	­	­	­	­	­	­	­	­	­	­	­	­	­	­	­	­	­	­	­	­	­	­	­
WuZY2020857	HXZ02	B. nivea var. nivea	Aequilateral	Apiculate	Serrate	Greyish cyan	80	47.09	Truncate tend to rounded	Caudate	Serrate	Greyish white	68.18	49.75	Aequilateral	­	Serrate	Greyish white	58.03	36.12	Truncate	­	Serrate	Greyish white	54.47	51.24	Aequilateral	Apiculate	Serrate	Greyish white	109.11	70.02	Aequilateral	­	Serrate	Greyish white	104.78	66.65	­	­	­	­	­	­	­	­	­	­	­
WuZY2020589	JGG02	B. nivea var. tenacissima	Truncate	Caudate	Serrate	Greyish white	81.61	58.79	Truncate	Apiculate	Serrate	Greyish white	105.91	64.5	Truncate tend to rounded	Caudate	Serrate	Greyish white	116.36	71.65	Aequilateral	Caudate	Serrate	Greyish cyan	111.82	69.26	Aequilateral	Caudate	Serrate	Greyish cyan	116.29	69.51	Aequilateral	­	Serrate	Greyish cyan	79.14	56.1	­	­	­	­	­	­	­	­	­	­	­
WuZY2020537	JGN01	B. nivea var. nivea	Truncate tend to rounded	Apiculate	Serrate	Greyish white	106.08	77.35	­	­	­	­	135.36	93.03	Truncate	Apiculate	Serrate	Greyish white	136.26	94.64	Truncate tend to rounded	Apiculate	Serrate	Greyish white	111.69	87.88	Truncate tend to rounded	Apiculate	Serrate	Greyish white	135.26	104.78	Truncate tend to rounded	Apiculate	Serrate	Greyish cyan	145.05	109.38	­	­	­	­	­	­	­	­	­	­	­
Liuj14094	HZ01	B. nivea var. nivea	­	­	­	­	­	­	Truncate	Caudate	Serrate	Greyish white	­	­	­	­	­	­	­	­	­	­	­	­	­	­	­	­	­	­	­	­	­	­	­	­	­	­	­	­	­	­	­	­	­	­	­	­	­
Liuj14710	FJN10-1	B. nivea var. nivea	Truncate	Apiculate	Serrate	Greyish white	81.73	69.97	Truncate	Apiculate	Serrate	Greyish white	149.09	118.26	Truncate	Caudate	Serrate	Greyish white	91.79	80.65	­	­	­	­	­	­	­	­	­	­	­	­	­	­	­	­	­	­	­	­	­	­	­	­	­	­	­	­	­
Liuj14870	NCN01	B. nivea var. nivea	Truncate	Apiculate	Serrate	Greyish white	107.45	89.28	Aequilateral	­	Serrate	Greyish white	125.65	93.08	Truncate	Apiculate	Serrate	Greyish white	124.49	79.77	­	­	­	­	­	­	­	­	­	­	­	­	­	­	­	­	­	­	­	­	­	­	­	­	­	­	­	­	­
1-7	Y753	B. nivea var. nivea	Aequilateral	Apiculate	Serrate	Greyish white	116.79	97.5	­	­	­	­	125	101.13	Aequilateral	Apiculate	Serrate	Greyish white	110.66	88.26	­	­	­	­	­	­	­	­	­	­	­	­	­	­	­	­	­	­	­	­	­	­	­	­	­	­	­	­	­
1-10	Y597	B. nivea var. nivea	­	­	­	­	­	­	Truncate	Caudate	Serrate	Greyish white	­	­	­	­	­	­	­	­	­	­	­	­	­	­	­	­	­	­	­	­	­	­	­	­	­	­	­	­	­	­	­	­	­	­	­	­	­
2-3	Y608	B. nivea var. nivea	Truncate	Caudate	Serrate	Greyish white	155.62	129.02	Aequilateral	­	Serrate	Greyish white	137.56	97.42	­	­	­	­	­	­	­	­	­	­	­	­	­	­	­	­	­	­	­	­	­	­	­	­	­	­	­	­	­	­	­	­	­	­	­
2-8	Y897	B. nivea var. nivea	Aequilateral	Apiculate	Serrate	White	143.71	116.55	Aequilateral	Apiculate	Serrate	Greyish white	151.37	115.41	Aequilateral	Apiculate	Serrate	Greyish white	155.59	128.78	­	­	­	­	­	­	­	­	­	­	­	­	­	­	­	­	­	­	­	­	­	­	­	­	­	­	­	­	­
2-10	Y979	B. nivea var. nivea	Aequilateral	Apiculate	Serrate	Greyish white	113.84	84.69	Aequilateral	Apiculate	Serrate	Greyish white	133.25	105.53	Aequilateral	Apiculate	Serrate	Greyish white	135.16	101.81	­	­	­	­	­	­	­	­	­	­	­	­	­	­	­	­	­	­	­	­	­	­	­	­	­	­	­	­	­
3-4	Y551	B. nivea var. nivea	Aequilateral	Apiculate	Serrate	Greyish cyan	130.23	93.76	Truncate	Apiculate	Serrate	Greyish white	125.41	91.6	Aequilateral	Apiculate	Serrate	Greyish cyan	144.97	96.5	­	­	­	­	­	­	­	­	­	­	­	­	­	­	­	­	­	­	­	­	­	­	­	­	­	­	­	­	­
3-11	Y676	B. nivea var. nivea	Aequilateral	Apiculate	Serrate	Greyish white	105.74	93.84	Truncate	­	Serrate	Greyish white	119.84	96.52	Truncate tend to rounded	Apiculate	Serrate	Greyish white	119.07	101.29	­	­	­	­	­	­	­	­	­	­	­	­	­	­	­	­	­	­	­	­	­	­	­	­	­	­	­	­	­
5-1	Y571	B. nivea var. nivea	Truncate	Cuspidate	Serrate	Greyish white	91.34	73.78	Aequilateral	Caudate	Serrulate	Greyish white	102.63	91.36	Truncate	Cuspidate	Serrate	Greyish white	108.96	90.25	­	­	­	­	­	­	­	­	­	­	­	­	­	­	­	­	­	­	­	­	­	­	­	­	­	­	­	­	­
5-2	Y651	B. nivea var. nivea	Aequilateral	Caudate	Serrate	Greyish white	131.95	98.75	Truncate tend to rounded	Apiculate	Serrate	White	114.16	91.33	Aequilateral	­	Serrulate	Greyish white	127.45	90.93	­	­	­	­	­	­	­	­	­	­	­	­	­	­	­	­	­	­	­	­	­	­	­	­	­	­	­	­	­
5-6	Y632	B. nivea var. nivea	Truncate tend to rounded	Apiculate	Serrate	White	107.27	99.81	Aequilateral	Apiculate	Serrulate	Cyan	138.96	120	Truncate tend to rounded	Apiculate	Serrate	White	143.77	121.16	­	­	­	­	­	­	­	­	­	­	­	­	­	­	­	­	­	­	­	­	­	­	­	­	­	­	­	­	­
WuZY2020080	BH23	B. nivea var. strigosa	Aequilateral	Apiculate	Serrulate	Cyan	102.87	44.62	Truncate tend to rounded	Caudate	Serrate	Greyish white	139.54	53.54	­	­	­	­	­	­	­	­	­	­	­	­	­	­	­	­	­	­	­	­	­	­	­	­	­	­	­	­	­	­	­	­	­	­	­
WuZY2020218	GYS14	B. nivea var. nivea	Truncate	Caudate	Serrate	Greyish white	96.1	66.59	Truncate tend to rounded	Apiculate	Crenate	Cyan	113.13	73.32	Truncate tend to rounded	Caudate	Serrate	Greyish white	124.18	82.34	Truncate tend to rounded	Caudate	Serrate	Greyish white	99.06	60.1	Aequilateral	Caudate	Serrate	Greyish white	132.02	94.49	Truncate tend to rounded	Caudate	Serrate	Greyish white	100.94	71.56	­	­	­	­	­	­	­	­	­	­	­
WuZY2020138	NG04	B. nivea var. strigosa	Oblique	Acuminate	Crenate	Cyan	120.5	88.59	­	­	­	­	126.65	102.08	­	­	­	­	­	­	­	­	­	­	­	­	­	­	­	­	­	­	­	­	­	­	­	­	­	­	­	­	­	­	­	­	­	­	­
WuZY2020035	NP06-2	B. nivea var. strigosa	Aequilateral	­	Serrate	Cyan	184.49	119.75	Aequilateral	Apiculate	Crenate	Cyan	­	­	­	­	­	­	­	­	Truncate tend to rounded	Caudate	Serrate	Cyan	154.58	84.91	Truncate tend to rounded	Caudate	Serrate	Cyan	155.62	90.56	­	­	­	­	­	­	­	­	­	­	­	­	­	­	­	­	­
WuZY2020105	SL05	B. nivea var. strigosa	Truncate tend to rounded	Apiculate	Crenate	Cyan	104.81	73.55	Aequilateral	Apiculate	Serrulate	Cyan	112.07	66.14	Aequilateral	­	Crenate	Cyan	112.79	83.96	Aequilateral	­	Crenate	Cyan	110.33	71.19	Aequilateral	Apiculate	Crenate	Cyan	127.32	81.85	Truncate tend to rounded	Apiculate	Crenate	Cyan	63.88	41.03	­	­	­	­	­	­	­	­	­	­	­
WuZY2020127	SN04	B. nivea var. strigosa	Aequilateral	Apiculate	Serrulate	Cyan	63.36	39.68	Truncate tend to rounded	­	Crenate	Cyan	67.44	38.41	Aequilateral	Apiculate	Serrulate	Cyan	56.78	40.2	Aequilateral	Apiculate	Crenate	Cyan	77.32	46.92	Truncate	Apiculate	Crenate	Cyan	57.52	39.73	­	­	­	­	­	­	­	­	­	­	­	­	­	­	­	­	­
Liuj2021513	XTB03	B. nivea var. strigosa	Aequilateral	­	Crenate	Cyan	121.72	91.69	Aequilateral	Apiculate	Serrate	Greyish white	111.36	85.13	Aequilateral	­	Crenate	Cyan	132.83	92.21	­	­	­	­	­	­	­	­	­	­	­	­	­	­	­	­	­	­	­	­	­	­	­	­	­	­	­	­	­
WuZY2020484	HCM16	B. nivea var. nivea	Truncate	Apiculate	Serrate	Greyish white	66.11	73.77	Truncate	Caudate	Serrate	Greyish white	113.4	89.25	­	­	­	­	­	­	Truncate tend to rounded	Apiculate	Serrate	Greyish white	55.99	42.7	Truncate	Apiculate	Serrate	Greyish white	64.32	57.19	­	­	­	­	­	­	­	­	­	­	­	­	­	­	­	­	­
WuZY2020403	HHH02	B. nivea var. nivea	Truncate	Caudate	Serrate	Greyish white	91.22	85.08	Aequilateral	Apiculate	Serrate	Greyish cyan	95.61	77.81	Truncate	Caudate	Serrate	Greyish white	98.54	91.22	Truncate	Caudate	Serrate	Greyish white	106.29	92.22	Truncate	Caudate	Serrate	Greyish white	102.24	83.74	Truncate	Caudate	Serrate	Greyish white	71.39	64.52	­	­	­	­	­	­	­	­	­	­	­
WuZY2020374	HYL20	B. nivea var. nivea	Truncate tend to rounded	Apiculate	Serrate	Greyish cyan	67.17	49.86	Truncate	­	Serrate	Greyish cyan	114.84	78.87	Truncate tend to rounded	Apiculate	Serrate	Greyish cyan	115.79	78.36	­	­	­	­	­	­	­	­	­	­	­	­	­	­	­	­	­	­	­	­	­	­	­	­	­	­	­	­	­
WuZY2020312	HYB07	B. nivea var. nivea	Aequilateral	Caudate	Serrate	Greyish cyan	70.2	37.44	­	­	­	­	61.73	47.73	Truncate tend to rounded	Caudate	Serrate	Greyish cyan	99.66	79.36	­	­	­	­	­	­	­	­	­	­	­	­	­	­	­	­	­	­	­	­	­	­	­	­	­	­	­	­	­
WuZY2020802	HZJ05	B. nivea var. nivea	­	­	­	­	­	­	Truncate tend to rounded	Acuminate	Serrate	Greyish white	­	­	­	­	­	­	­	­	­	­	­	­	­	­	­	­	­	­	­	­	­	­	­	­	­	­	­	­	­	­	­	­	­	­	­	­	­
WuZY2020534	JCJ10	B. nivea var. tenacissima	Truncate	Acuminate	Serrate	Greyish white	65.35	49.23	­	­	­	­	92.86	64.17	­	­	­	­	­	­	Truncate	Caudate	Serrate	Greyish white	86.62	67.04	Truncate	Caudate	Serrate	Greyish white	82.45	59.68	­	­	­	­	­	­	­	­	­	­	­	­	­	­	­	­	­
WuZY2020651	JFM07	B. nivea var. tenacissima	Truncate tend to rounded	Caudate	Serrulate	Greyish white	82.98	48.04	­	­	­	­	­	­	­	­	­	­	­	­	Aequilateral	Caudate	Crenulate	Greyish white	75.28	42.74	­	­	­	­	­	­	­	­	­	­	­	­	­	­	­	­	­	­	­	­	­	­	­
WuZY2020640	JFZ09	B. nivea var. tenacissima	­	­	­	­	­	­	­	­	­	­	­	­	­	­	­	­	­	­	­	­	­	­	­	­	­	­	­	­	­	­	­	­	­	­	­	­	­	­	­	­	­	­	­	­	­	­	­
WuZY2020552	JGC07	B. nivea var. tenacissima	­	­	­	­	­	­	­	­	­	­	­	­	­	­	­	­	­	­	­	­	­	­	­	­	­	­	­	­	­	­	­	­	­	­	­	­	­	­	­	­	­	­	­	­	­	­	­
WuZY2020562	JGY03	B. nivea var. tenacissima	­	­	­	­	­	­	­	­	­	­	­	­	­	­	­	­	­	­	­	­	­	­	­	­	­	­	­	­	­	­	­	­	­	­	­	­	­	­	­	­	­	­	­	­	­	­	­
WuZY2020735	JJG24	B. nivea var. tenacissima	­	­	­	­	­	­	Aequilateral	­	Serrate	Greyish white	­	­	­	­	­	­	­	­	Truncate	­	Serrate	Greyish white	61.92	48.29	Truncate tend to rounded	­	Serrate	Greyish white	83.1	68.04	­	­	­	­	­	­	­	­	­	­	­	­	­	­	­	­	­
WuZY2020744	JJL09	B. nivea var. tenacissima	Truncate	Apiculate	Serrate	Greyish white	55.02	37.26	Aequilateral	Caudate	Serrate	Greyish white	65.12	46.3	Aequilateral	Apiculate	Serrate	Greyish white	92.33	56.41	Aequilateral	Caudate	Serrate	Greyish cyan	89.43	48.16	­	­	­	­	­	­	­	­	­	­	­	­	­	­	­	­	­	­	­	­	­	­	­
WuZY2020705	JSP24	B. nivea var. tenacissima	Aequilateral	Caudate	Crenate	Greyish white	86.19	41.35	­	­	­	­	91.01	46.43	Aequilateral	Caudate	Serrate	Greyish cyan	108.76	54.73	Truncate tend to rounded	Caudate	Crenulate	Greyish white	51.29	22.69	Truncate	Caudate	Crenulate	Greyish white	64.92	29.48	Oblique	Caudate	Crenulate	Greyish white	75.14	33.54	­	­	­	­	­	­	­	­	­	­	­
WuZY2020661	JSS08	B. nivea var. tenacissima	­	­	­	­	­	­	Truncate	Caudate	Serrate	Greyish cyan	­	­	­	­	­	­	­	­	­	­	­	­	­	­	­	­	­	­	­	­	­	­	­	­	­	­	­	­	­	­	­	­	­	­	­	­	­
WuZY2020619	JYL12	B. nivea var. tenacissima	Truncate tend to rounded	Caudate	Serrate	Greyish cyan	85.16	56.22	Aequilateral	Caudate	Serrulate	Cyan	89.56	60.87	­	Caudate	Serrate	Greyish cyan	85.2	55.76	Aequilateral	Apiculate	Serrate	Greyish cyan	146.71	97.02	­	­	Serrate	Greyish cyan	107.92	86.91	­	­	­	­	­	­	­	­	­	­	­	­	­	­	­	­	­
Wuzy20201080	HNM04-2	B. nivea var. strigosa	Truncate tend to rounded	Caudate	Serrulate	Cyan	78.85	43.1	Truncate	Apiculate	Serrulate	Cyan	81.69	43.51	Aequilateral	Caudate	Serrulate	Cyan	103.16	50.98	Aequilateral	Caudate	Crenulate	Cyan	113.49	55.66	Aequilateral	Caudate	Crenulate	Cyan	91.83	44.64	Aequilateral	Caudate	Crenulate	Cyan	60.42	37.19	­	­	­	­	­	­	­	­	­	­	­
Wuzy20201357	HYS12-1	B. nivea var. strigosa	­	­	Serrulate	Cyan	97.07	62.59	Truncate	Caudate	Serrulate	Cyan	118.84	64.53	­	­	­	­	­	­	­	­	­	­	­	­	­	­	­	­	­	­	­	­	­	­	­	­	­	­	­	­	­	­	­	­	­	­	­
Wuzy20201226	JMH04	B. nivea var. strigosa	Cordate	Caudate	Serrulate	Cyan	100.02	74.19	Cordate	­	Serrate	Cyan	111.62	65.46	Truncate	Caudate	Serrulate	Cyan	145.25	97.6	­	­	­	­	­	­	­	­	­	­	­	­	­	­	­	­	­	­	­	­	­	­	­	­	­	­	­	­	­
Wuzy20201184	PBS07	B. nivea var. strigosa	Cordate	­	Serrate	Cyan	147.7	132.01	­	­	­	­	229.14	138.98	­	­	­	­	­	­	­	­	­	­	­	­	­	­	­	­	­	­	­	­	­	­	­	­	­	­	­	­	­	­	­	­	­	­	­
Wuzy20201152	YSX03	B. nivea var. strigosa	Truncate	Apiculate	Crenate	Cyan	116.77	83.05	­	­	­	­	­	­	­	­	­	­	­	­	­	­	­	­	­	­	­	­	­	­	­	­	­	­	­	­	­	­	­	­	­	­	­	­	­	­	­	­	­
liuj-10691	10691	B. nivea var. tenacissima	Aequilateral	Caudate	Serrate	Greyish white	52.7	29.63	Truncate tend to rounded	Caudate	Serrate	­	­	­	­	­	­	­	­	­	Aequilateral	Caudate	Serrate	Greyish white	101.44	39.09	­	­	­	­	­	­	­	­	­	­	­	­	­	­	­	­	­	­	­	­	­	­	­
liuj-10662	FJ02	B. nivea var. tenacissima	Truncate tend to rounded	Caudate	Serrate	­	61.68	37.74	Aequilateral	Caudate	Serrate	Greyish cyan	55.7	37.15	Aequilateral	Caudate	Serrate	­	72.73	35.49	Aequilateral	Caudate	Serrate	­	91.51	38.48	­	­	­	­	­	­	­	­	­	­	­	­	Aequilateral	Caudate	Serrate	­	83.4	41.87	Truncate tend to rounded	Caudate	Serrate	­	60.42
Liuj2021478	NWB07	B. nivea var. tenacissima	Aequilateral	Caudate	Serrate	Greyish cyan	154.63	114.5	Aequilateral	­	Serrate	Greyish cyan	212.66	127.62	­	­	­	­	­	­	­	­	­	­	­	­	­	­	­	­	­	­	­	­	­	­	­	­	­	­	­	­	­	­	­	­	­	­	­
WuZY2020759	HLW03	B. nivea var. nivea	Aequilateral	­	Serrate	Greyish cyan	124.49	81.68	aequilateral	­	serrate	greyish cyan	95.26	67.33	Aequilateral	­	Serrate	Greyish cyan	108.87	67.52	Truncate tend to rounded	Acuminate	Serrate	Greyish white	88.22	67.21	Truncate tend to rounded	Apiculate	Serrate	Greyish white	88.55	62.43	­	­	­	­	­	­	­	­	­	­	­	­	­	­	­	­	­
WuZY2020378	HSM02-1	B. nivea var. nivea	­	­	­	­	­	­	­	­	­	­	­	­	­	­	­	­	­	­	Truncate	­	Serrate	Greyish white	79.16	68.31	­	­	­	­	­	­	­	­	­	­	­	­	­	­	­	­	­	­	­	­	­	­	­
liuj-10685	10685	B. nivea var. tenacissima	Aequilateral	Caudate	Serrate	­	78.54	38.2	­	­	­	­	­	­	­	­	­	­	­	­	Aequilateral	Caudate	Serrate	­	56.57	31.4	­	­	­	­	­	­	­	­	­	­	­	­	­	­	­	­	­	­	­	­	­	­	­
WuZY2021573	MLB05	B. nivea var. strigosa	Truncate	Caudate	Serrulate	Cyan	116.28	64.28	­	­	­	­	­	­	­	­	­	­	­	­	Truncate	Caudate	Serrulate	Cyan	98.77	60.57	­	­	­	­	­	­	­	­	­	­	­	­	­	­	­	­	­	­	­	­	­	­	­
[truncated: 37 more columns]

## Sheet: Table S7
Table S7. Records of sampled individual leaf area of Boehmeria nivea.
Leaf number	Leaf area ( cm2 )
10685-1A	16.4348
10685-2A	9.18378
10691-1A	9.32478
10691-2A	21.8247
2021542-1A	211.771
2021542-1B	191.874
2021542-1C	178.756
2021542-2A	163.649
2021542-2B	154.029
2021542-2C	133.286
B170A	46.3735
B170B	22.7647
B176-1A	12.8252
B176-1B	9.67296
B176-1C	11.4532
B183-1A	26.1057
B183-1B	16.5124
B183-1C	21.2948
B183-2A	28.3685
B183-2B	24.1279
B183-2C	28.0553
B6-1A	17.7267
B6-2A	13.8974
B6-2B	18.6388
BH23-1A	50.6282
BH23-1B	29.9788
BJN01A	34.0543
BJN01B	66.7322
BJN01C	57.4026
BKN05-1A	30.7807
BKN05-1B	85.4121
BKN05-1C	52.0244
BTB01A	56.9134
BTB01B	37.7943
CKN16A	67.9337
CKN16B	59.2033
CKN16C	84.9313
DHN01A	62.6788
DHN01B	26.3109
DHN01C	50.1203
DJN01-1A	94.3273
DJN01-1B	36.3208
DJN01-1C	119.191
DRB03A	36.1515
DRB03B	44.1059
DRB03C	33.1443
DSD07-1A	30.0678
DSD07-1B	67.1118
FJ02-1A	12.4256
FJ02-1B	12.0365
FJ02-1C	14.2364
FJ02-2A	12.0866
FJ02-2B	17.8173
FJN10-1A	110.389
FJN10-1B	37.5262
FJN10-1C	45.9697
GJX02A	77.9473
GJX02B	174.105
GL04-1-1A	55.2508
GL04-1-1B	34.9198
GL04-1-1C	58.9658
GL04-1-2A	27.5426
GL04-1-2B	49.6704
GLB08A	88.287
GLB08B	40.5722
GLB08C	62.149
GME07A	17.9218
GNB04A	34.3957
GNB04B	87.0447
GQL02-1A	75.5285
GST09-1A	41.2667
GST09-1B	39.4079
GST09-1C	21.78
GST09-2A	30.7666
GST09-2B	38.0576
GST09-2C	32.7566
GYS14-1A	34.3924
GYS14-1B	71.0029
GYS14-1C	43.0685
GYS14-2A	37.4829
GYS14-2B	48.8541
GYS14-2C	62.8225
HCM16-1A	27.922
HCM16-2A	36.933
HCM16-2B	66.0604
HDB12A	124.973
HDB12B	46.6774
HHB07A	33.7027
HHB07B	61.4619
HHB07C	50.3114
HHH02-1A	52.9089
HHH02-1B	31.5772
HHH02-1C	61.6072
HHH02-2A	56.9325
HHH02-2B	51.8466
HHS07-1A	42.4819
HHS07-2A	31.6904
HHS07-2B	37.2062
HHS07-2C	51.0127
HLB01A	67.691
HLB01B	103.668
HLW03-1A	45.3681
HLW03-1B	34.5514
HLW03-1C	37.7743
HLW03-2A	42.9904
HLW03-2B	56.123
HLW03-2C	41.6191
HMB01A	85.4636
HMB01B	107.123
HMB01C	155.611
HNM04-2-1A	23.4703
HNM04-2-1B	13.8475
HNM04-2-1C	35.9042
HNM04-2-2A	29.7014
HNM04-2-2B	20.1394
HNM04-2-2C	20.9941
HSM02-1-1A	38.454
HSY02A	39.2333
HSY02B	29.4654
HSY02C	43.9068
HTB06A	81.5484
HTB06B	37.2063
HXZ02-1A	46.5168
HXZ02-1B	41.5001
HXZ02-1C	18.2208
HXZ02-2A	13.3172
HXZ02-2B	22.3601
HXZ02-2C	22.6468
HYB07A	15.6988
HYB07B	19.8959
HYB07C	48.1099
HYL20A	54.2015
HYL20B	21.7081
HYL20C	54.4537
HYS12-1A	49.0157
HZS02-1A	31.936
HZS02-1B	26.8002
HZS02-1C	39.0006
HZS02-2A	35.0617
HZS02-2B	49.0591
HZS02-2C	31.9979
JCJ10-1A	27.8417
JCJ10-1B	36.0489
JCJ10-2A	19.8258
JCJ10-2B	24.2797
JCJ10-2C	36.9226
JFM07-1A	18.4798
JFM07-2A	24.2306
JGG02-1A	47.2792
JGG02-1B	50.0468
JGG02-1C	30.5852
JGG02-2A	29.4647
JGG02-2B	48.2944
JGG02-2C	39.6343
JGN01-1A	103.424
JGN01-1B	89.9386
JGN01-1C	62.5459
JGN01-2A	55.4914
JGN01-2B	83.3224
JGN01-2C	83.0476
JGY03-1A	39.7077
JJG24-1A	18.1424
JJG24-1B	38.9484
JJL09-1A	12.858
JJL09-1B	24.4903
JJL09-2A	29.6543
JJL09-2B	22.0238
JJL09-2C	12.8967
JMH04A	47.2415
JMH04B	45.9494
JMH04C	85.6964
JSP24-1A	15.3094
JSP24-1B	11.3289
JSP24-1C	14.7683
JSP24-2A	24.0734
JSP24-2B	35.89
JSP24-2C	18.0131
JX20-1A	25.4554
JX20-1B	33.3065
JX20-2A	28.1771
JX20-2B	31.6085
JYL12-1A	83.717
JYL12-1B	60.7691
JYL12-2A	29.0726
JYL12-2B	31.6127
JYL12-2C	32.826
LBB08A	32.0055
LBB08B	45.4582
LHB07-2A	25.9736
LLB11A	114.977
LMB08A	20.3633
LMB08B	32.6632
LSB03A	69.1909
LSB03B	69.8892
LSB03C	59.4976
LWB09A	93.9595
LWB09B	100.508
LWB09C	31.9429
MLB05-1A	37.718
MLB05-2A	49.9638
MLB05-2B	107.148
MLB05-2C	167.459
NCN01A	66.1087
NCN01B	71.0501
NCN01C	61.0967
NG04-1A	49.3178
NG04-2A	68.8875
NG04-2B	85.0702
NP06-2-1A	78.0496
NP06-2-1B	92.3454
NP06-2-2A	144.311
NWB07A	173.767
NWB07B	112.389
PBS07A	214.652
PBS07B	146.107
RHB06A	105.152
RHB06B	106.037
RHB06C	87.4873
SL05-1A	55.3002
SL05-1B	17.8754
SL05-1C	68.0492
SL05-2A	68.8894
SL05-2B	51.871
SL05-2C	49.6755
SN04-1A	23.4358
SN04-1B	15.0033
SN04-2A	16.8706
SN04-2B	16.915
SN04-2C	17.8766
SQN20-1A	50.4428
SQN20-1B	80.9957
SQN20-1C	131.13
XEN01A	62.7037
XEN01B	85.1694
XEN01C	39.9962
XFN20A	104.337
XFN20B	61.2458
XFN20C	127.019
XTB03A	65.5738
XTB03B	72.1094
XTB03C	86.8389
Y551A	63.4635
Y551B	78.7305
Y551C	75.0611
Y571A	62.9108
Y571B	71.2774
Y571C	44.7332
Y608A	129.018
Y608B	78.5354
Y632A	68.3829
Y632B	106.721
Y632C	109.672
Y651A	81.2878
Y651B	64.7587
Y651C	80.6396
Y676A	75.5163
Y676B	61.5387
Y676C	79.7525
Y753A	80.543
Y753B	81.9796
Y753C	66.5056
Y897A	134.109
Y897B	105.358
Y897C	113.109
Y979A	58.5951
Y979B	86.6099
Y979C	81.5761
YSX03A	65.6152

## Sheet: Table S8
Table S8. Spearman correlation results for qualitative characters in Boehmeria nivea.
	Leaf base	Leaf tip	Leaf margin	Color of the abaxial leaf blade
Leaf base	1	-0.0338189	0.0231332	-0.0435704
Leaf tip	-0.0338189	1	-0.0862306	0.00190445
Leaf margin	0.0231332	-0.0862306	1	0.404785
Color of the abaxial leaf blade	-0.0435704	0.00190445	0.404785	1
* The absolute value of the coefficient is less than 0.1, this implies insignificant correlation between the two traits.

## Sheet: Table S9
Table S9. Pearson correlation results for quantitative characters in Boehmeria nivea.
	Leaf length	Leaf width	Leaf area	Stipule length	Stipule width	Inflorescence length
Leaf length	1	0.827834	0.906887	0.280279	0.131015	0.095163
Leaf width	0.827834	1	0.931239	0.37157	0.133244	0.07962
Leaf area	0.906887	0.931239	1	0.345871	0.17107	0.155404
Stipule length	0.280279	0.37157	0.345871	1	0.516331	0.139501
Stipule width	0.131015	0.133244	0.17107	0.516331	1	0.121935
Inflorescence length	0.095163	0.07962	0.155404	0.139501	0.121935	1
* The absolute value of the coefficient is less than 0.1, this implies insignificant correlation between the two traits.

## Sheet: Table S10
Table S10. Summary of P-values of the Chi-square test for qualitative characters of Boehmeria nivea.
Qualitative traits	X-squared (x²)	p-value
Leaf base	33.069	2.2e-16
Leaf tip	24.487	0.0004248
Leaf margin	130.913	2.2e-16
Color of the abaxial leaf blade	72.182	1.805e-12
* The significance level for the mean difference is 0.05.

[truncated: 3 more sheets: Table S11, Table S12, Table S13]
